# Supplementary material for: Dichlorido{2-(morpholin-4-yl)-N-[1-(pyridin-2-yl)ethyl­idene]ethanamine-κ3 N,N′,N′′}copper(II) monohydrate
Source: Acta Crystallogr Sect E Struct Rep Online. 2011 Feb 12;67(Pt 3):m334. doi: 10.1107/S1600536811004892 (PMC3052153; doi:10.1107/S1600536811004892)
Supplement: Supplementary file 2 [file e-67-0m334-Isup2.hkl]

# 
# h,k,l, Fc-squared, Fo-squared, sigma(Fo-squared) and status flag 
# 
data_I
_shelx_title ' sad in P2(1)/n' 
_shelx_refln_list_code          4 
_shelx_F_calc_maximum      301.96 
_exptl_crystal_F_000       796.00 
_reflns_d_resolution_high  0.7828 
 
loop_ 
 _symmetry_equiv_pos_as_xyz 
 'x, y, z' 
 '-x+1/2, y+1/2, -z+1/2' 
 '-x, -y, -z' 
 'x-1/2, -y-1/2, z-1/2' 
 
_cell_length_a     7.9194 
_cell_length_b     8.5793 
_cell_length_c    22.9247 
_cell_angle_alpha  90.000 
_cell_angle_beta   91.981 
_cell_angle_gamma  90.000 
 
_shelx_F_squared_multiplier     1.000 
 
loop_ 
 _refln_index_h 
 _refln_index_k 
 _refln_index_l 
 _refln_F_squared_calc 
 _refln_F_squared_meas 
 _refln_F_squared_sigma 
 _refln_observed_status 
   2   0   0     1655.35     1638.37     34.78 o 
   4   0   0     2933.97     2734.90     63.16 o 
   6   0   0      931.29      863.12     39.36 o 
   8   0   0      177.10      171.09     20.44 o 
  10   0   0     4867.41     4968.21    163.84 o 
   1   1   0    10447.64    10191.57     67.42 o 
   2   1   0      520.84      678.41     10.40 o 
   3   1   0     2369.92     2372.87     25.80 o 
   4   1   0     1699.78     1864.94     32.24 o 
   5   1   0     1323.77     1310.52     27.33 o 
   6   1   0      611.52      633.34     32.78 o 
   7   1   0      567.35      634.50     43.84 o 
   8   1   0     1023.75      928.74     32.63 o 
   9   1   0       59.59       65.37     11.47 o 
  10   1   0      174.58      175.82     20.73 o 
   0   2   0     1324.76     1294.61     22.27 o 
   1   2   0     4729.26     4753.83     48.18 o 
   2   2   0      109.47      111.90      5.19 o 
   3   2   0    20992.10    20490.84    137.56 o 
   4   2   0      551.17      566.30     12.71 o 
   5   2   0       43.78       70.38      8.53 o 
   6   2   0       21.60       26.54      8.85 o 
   7   2   0     3671.31     3558.09     56.67 o 
   8   2   0       95.33       96.61     17.14 o 
   9   2   0      535.77      466.69     49.81 o 
   1   3   0     3122.85     3101.74     33.03 o 
   2   3   0      349.33      292.59      9.44 o 
   3   3   0     2310.95     2400.15     25.67 o 
   4   3   0        1.28       -0.12      3.06 o 
   5   3   0     1368.04     1356.67     19.95 o 
   6   3   0       48.12       60.56     11.25 o 
   7   3   0       72.03       87.47     11.58 o 
   8   3   0      179.24      213.73     23.84 o 
   9   3   0       54.80       39.43     14.90 o 
   0   4   0    44243.25    44329.55    456.32 o 
   1   4   0     3181.54     3485.71     42.67 o 
   2   4   0    10303.52    10702.12     82.12 o 
   3   4   0      703.51      693.42     16.07 o 
   4   4   0     5272.35     5510.70     56.87 o 
   5   4   0       61.08       76.68      7.03 o 
   6   4   0      400.61      410.28     19.48 o 
   7   4   0     1257.23     1259.44     44.53 o 
   8   4   0      710.33      691.80     87.41 o 
   9   4   0      859.60      892.82     64.07 o 
   1   5   0      303.25      300.18     25.66 o 
   2   5   0     1276.67     1322.76     21.49 o 
   3   5   0     1870.66     1856.70     26.58 o 
   4   5   0       58.08       51.14      6.60 o 
   5   5   0     1976.25     1937.14     32.00 o 
   6   5   0      810.71      765.08     27.00 o 
   7   5   0      377.20      369.76     23.02 o 
   8   5   0      503.98      486.05     27.93 o 
   0   6   0      793.19      876.16     27.47 o 
   1   6   0     4014.21     3965.78     55.33 o 
   2   6   0       33.33       34.64      6.91 o 
   3   6   0     3430.45     3257.79     39.46 o 
   4   6   0      759.82      758.15     19.98 o 
   5   6   0      193.89      195.00     14.66 o 
   6   6   0      336.31      359.74     22.57 o 
   7   6   0     1372.03     1257.29     51.21 o 
   8   6   0       36.61       29.85     11.97 o 
   1   7   0       19.69       19.63      7.40 o 
   2   7   0      305.45      280.88     15.20 o 
   3   7   0     2569.84     2503.47     39.86 o 
   4   7   0        6.52       11.59      6.65 o 
   5   7   0      257.93      261.75     19.50 o 
   6   7   0       23.97       27.22     10.91 o 
   7   7   0       12.58       11.15     10.74 o 
   0   8   0     3278.72     3340.82    100.68 o 
   1   8   0      179.84      180.05     20.71 o 
   2   8   0      477.98      482.01     24.80 o 
   3   8   0     2475.27     2532.82     42.54 o 
   4   8   0      283.99      308.75     17.92 o 
   5   8   0       52.48       65.05     12.81 o 
   6   8   0      110.43      131.44     17.37 o 
   1   9   0      201.43      227.24     24.26 o 
   2   9   0     1751.59     1752.72     43.29 o 
   3   9   0      646.18      636.70     27.81 o 
   4   9   0        4.92      -11.44     11.44 o 
   5   9   0     1355.26     1272.70     49.51 o 
   0  10   0      931.11      896.99     57.66 o 
   1  10   0      579.63      514.15     28.78 o 
   2  10   0       28.54       38.85     12.06 o 
   3  10   0     1023.55     1064.10     37.85 o 
   4  10   0      290.39      306.20     30.61 o 
  -9   0   1       18.36       15.78     12.70 o 
  -7   0   1     3395.72     3381.41     68.61 o 
  -5   0   1      530.11      717.59     32.04 o 
  -3   0   1    25593.61    27025.85    388.08 o 
  -1   0   1    18248.38    18082.68    187.95 o 
   1   0   1     3112.29     3086.37     52.17 o 
   3   0   1    24266.56    25960.45    377.10 o 
   5   0   1      337.53      402.73     25.63 o 
   7   0   1     4357.18     4087.70    101.60 o 
   9   0   1     3677.04     3583.21    101.60 o 
 -10   1   1      801.87      876.08     35.75 o 
  -9   1   1      867.04      859.47     32.97 o 
  -8   1   1       88.67       59.59     20.61 o 
  -7   1   1     3541.48     3497.10     55.39 o 
  -6   1   1     1497.73     1430.37     35.22 o 
  -5   1   1     1451.79     1658.29     30.43 o 
  -4   1   1      503.21      407.03     13.34 o 
  -3   1   1      606.30      565.61     10.96 o 
  -2   1   1       43.52       58.86      3.98 o 
  -1   1   1       24.33       19.43      2.16 o 
   0   1   1    15288.39    14808.85     98.68 o 
   1   1   1    13537.67    13845.87     89.76 o 
   2   1   1     8058.70     8509.68     74.25 o 
   3   1   1      658.51      625.16     17.07 o 
   4   1   1     9684.57    10113.72    119.38 o 
   5   1   1      350.76      440.68     18.74 o 
   6   1   1      492.87      489.02     18.85 o 
   7   1   1      329.30      340.44     19.68 o 
   8   1   1        5.66        1.55      7.61 o 
   9   1   1        3.81        2.41      8.32 o 
  10   1   1       48.03       56.32     15.14 o 
  -9   2   1       28.64       30.61     12.36 o 
  -8   2   1      264.74      293.03     19.78 o 
  -7   2   1      303.41      291.53     18.05 o 
  -6   2   1     1540.41     1516.53     49.00 o 
  -5   2   1       58.07       84.21      8.95 o 
  -4   2   1     2968.36     2721.50     32.50 o 
  -3   2   1       86.91       91.54      7.53 o 
  -2   2   1     1205.94     1178.43     15.06 o 
  -1   2   1     1738.76     1632.05     22.69 o 
   0   2   1    13780.02    13904.36     93.89 o 
   1   2   1     1166.08     1133.59     13.39 o 
   2   2   1      173.73      242.47      6.32 o 
   3   2   1      566.83      563.81      9.79 o 
   4   2   1     4363.86     4221.82     37.13 o 
   5   2   1      261.10      291.55     14.72 o 
   6   2   1     1620.89     1616.84     57.06 o 
   7   2   1       85.76       91.13     12.85 o 
   8   2   1       17.56        4.96      8.32 o 
   9   2   1        2.17       -7.62     27.92 o 
  -9   3   1      291.65      342.84     27.49 o 
  -8   3   1        0.57       12.32     11.65 o 
  -7   3   1     1746.85     1707.64     37.16 o 
  -6   3   1     2405.19     2322.22     34.14 o 
  -5   3   1     1669.09     1789.89     23.62 o 
  -4   3   1     2406.89     2399.98     26.95 o 
  -3   3   1       26.75       32.89      4.81 o 
  -2   3   1     1721.67     1800.99     27.72 o 
  -1   3   1     2690.92     2886.23     44.51 o 
   0   3   1     1001.99      963.66     18.60 o 
   1   3   1      401.37      371.62     11.49 o 
   2   3   1       15.73       15.36      3.50 o 
   3   3   1     2418.29     2479.60     26.03 o 
   4   3   1    11330.69    11727.62     90.16 o 
   5   3   1      133.78      139.35      7.47 o 
   6   3   1     1449.67     1483.62     33.67 o 
   7   3   1      115.25      122.69     13.28 o 
   8   3   1       13.79        2.67     19.68 o 
   9   3   1      138.99      196.92     33.41 o 
  -9   4   1      186.40      213.94     44.39 o 
  -8   4   1        5.22      -11.12     14.19 o 
  -7   4   1     1100.97     1115.72     42.21 o 
  -6   4   1      185.25      205.69     14.94 o 
  -5   4   1       15.26       12.35      4.51 o 
  -4   4   1     1933.55     1945.51     29.27 o 
  -3   4   1     3763.56     3743.51     43.18 o 
  -2   4   1      505.44      583.39     16.69 o 
  -1   4   1    14031.55    14561.44    118.66 o 
   0   4   1     3378.20     3426.47     36.93 o 
   1   4   1      201.04      227.11     11.76 o 
   2   4   1     2185.46     2234.62     26.40 o 
   3   4   1     5690.27     5710.80     50.85 o 
   4   4   1     2430.41     2457.72     34.80 o 
   5   4   1        7.24        8.15      6.25 o 
   6   4   1     1217.10     1206.53     35.77 o 
   7   4   1     4039.90     4038.65     65.35 o 
   8   4   1       59.88       50.91     15.37 o 
   9   4   1     1382.69     1469.14     54.46 o 
  -9   5   1     2030.99     2075.90     80.09 o 
  -8   5   1       74.16       90.25     14.88 o 
  -7   5   1     1900.44     1769.30     54.26 o 
  -6   5   1      351.31      331.23     38.44 o 
  -5   5   1       14.47       14.01      6.12 o 
  -4   5   1     1439.90     1493.07     27.12 o 
  -3   5   1     3184.65     3190.68     37.15 o 
  -2   5   1       93.49      134.82     20.87 o 
  -1   5   1        6.87       18.23      5.19 o 
   0   5   1      305.64      337.16     11.52 o 
   1   5   1     4796.00     4669.14     49.56 o 
   2   5   1     2520.59     2520.52     47.56 o 
   3   5   1     2403.93     2321.92     29.99 o 
   4   5   1     2137.10     2196.41     29.79 o 
   5   5   1      176.50      184.26     12.59 o 
   6   5   1       13.95        8.16      8.42 o 
   7   5   1     1115.86     1097.97     33.65 o 
   8   5   1        6.94       -0.46     12.30 o 
  -8   6   1       57.13       46.83     16.43 o 
  -7   6   1      508.00      511.68     27.98 o 
  -6   6   1      950.59      848.10     29.53 o 
  -5   6   1        2.30        4.99      5.59 o 
  -4   6   1     5396.84     5294.02     55.43 o 
  -3   6   1       54.45       59.16      7.66 o 
  -2   6   1      539.50      542.39     17.10 o 
  -1   6   1     1411.13     1424.36     30.53 o 
   0   6   1      224.35      232.90     13.21 o 
   1   6   1      394.45      428.10     20.48 o 
   2   6   1      719.48      736.65     19.12 o 
   3   6   1     2637.18     2659.28     67.11 o 
   4   6   1     1121.56     1096.71     24.39 o 
   5   6   1       14.56       16.69      8.27 o 
   6   6   1     2165.94     2115.20     46.26 o 
   7   6   1      219.04      248.82     20.43 o 
   8   6   1       75.28       86.11     20.08 o 
  -7   7   1       36.87       22.00     11.12 o 
  -6   7   1     1640.69     1654.58     42.97 o 
  -5   7   1       60.61       64.49     12.28 o 
  -4   7   1     2182.32     2088.82     33.17 o 
  -3   7   1      794.56      876.75     23.16 o 
  -2   7   1       24.09       35.64      8.88 o 
  -1   7   1       77.31       75.67     10.69 o 
   0   7   1     2139.64     2202.68     34.14 o 
   1   7   1     1621.71     1627.11     34.46 o 
   2   7   1      930.13      916.59     22.87 o 
   3   7   1       52.79       52.00      8.34 o 
   4   7   1     1252.89     1315.05     41.55 o 
   5   7   1       25.77       23.93     10.32 o 
   6   7   1      796.99      791.99     31.65 o 
   7   7   1      184.14      169.49     18.20 o 
  -6   8   1      390.62      370.72     25.32 o 
  -5   8   1      244.04      233.29     22.89 o 
  -4   8   1      820.01      854.98     30.89 o 
  -3   8   1       44.88       73.21     12.55 o 
  -2   8   1       72.40       82.87     10.35 o 
  -1   8   1     4212.90     4144.81     63.56 o 
   0   8   1     3288.94     3270.80     70.22 o 
   1   8   1       64.77       50.71     25.17 o 
   2   8   1     1958.54     1921.33     54.40 o 
   3   8   1      176.78      226.47     18.05 o 
   4   8   1      600.59      617.55     25.14 o 
   5   8   1      173.19      155.61     21.36 o 
   6   8   1     1048.08     1079.50     36.28 o 
  -5   9   1      414.53      438.43     50.34 o 
  -4   9   1      204.81      183.02     18.29 o 
  -3   9   1      887.68      907.40     32.00 o 
  -2   9   1       24.42       29.14     10.75 o 
  -1   9   1       45.07       53.55     15.20 o 
   0   9   1      103.51      124.31     19.42 o 
   1   9   1     3103.56     3024.85     57.12 o 
   2   9   1     1154.01     1134.17     49.22 o 
   3   9   1     1487.78     1436.57     46.28 o 
   4   9   1       81.82       72.27     17.14 o 
   5   9   1      219.88      232.72     26.51 o 
  -4  10   1     2351.89     2352.99     85.12 o 
  -3  10   1      275.97      299.47     23.48 o 
  -2  10   1      809.14      809.80     35.76 o 
  -1  10   1      157.80      189.80     34.60 o 
   0  10   1       33.90       43.33     12.50 o 
   1  10   1       80.36       59.91     13.28 o 
   2  10   1      445.21      441.09     27.12 o 
   3  10   1      873.79      894.27     32.77 o 
   4  10   1      222.11      248.43     27.81 o 
 -10   0   2       36.52       36.61     27.46 o 
  -8   0   2     1293.81     1233.72     47.14 o 
  -6   0   2       84.07      111.73     14.39 o 
  -4   0   2       64.90      106.23     27.92 o 
  -2   0   2     3441.13     3306.12     43.91 o 
   2   0   2    75807.29    73379.03   1073.64 o 
   4   0   2      172.16      200.45     19.22 o 
   6   0   2     2057.78     2068.56     64.07 o 
   8   0   2      321.06      329.01     27.23 o 
  10   0   2        0.63       13.30     14.04 o 
 -10   1   2     1983.22     2022.09     78.72 o 
  -9   1   2      187.85      171.25     18.57 o 
  -8   1   2     2086.35     2161.25     39.78 o 
  -7   1   2     2780.66     2760.94     42.88 o 
  -6   1   2     2562.73     2597.29     42.65 o 
  -5   1   2      223.56      248.02     13.60 o 
  -4   1   2     1478.87     1407.12     24.76 o 
  -3   1   2    11731.82    11884.58     92.97 o 
  -2   1   2     2954.28     2970.19     27.72 o 
  -1   1   2     2105.52     2194.23     18.35 o 
   0   1   2     9701.02    10171.40     86.12 o 
   1   1   2    17379.50    17102.60    109.97 o 
   2   1   2     6932.67     7304.08     55.64 o 
   3   1   2    15812.61    15911.31    171.50 o 
   4   1   2     1441.83     1454.60     31.34 o 
   5   1   2     2121.38     2220.50     43.95 o 
   6   1   2     1885.50     1841.46     42.36 o 
   7   1   2     1308.21     1375.04     33.68 o 
   8   1   2      252.95      261.16     21.93 o 
   9   1   2      547.13      545.60     24.41 o 
  10   1   2     1809.08     1890.85     52.24 o 
  -9   2   2       54.00       73.10     14.49 o 
  -8   2   2      250.01      238.37     23.21 o 
  -7   2   2     1168.22     1087.63     28.83 o 
  -6   2   2      170.24      167.18     13.14 o 
  -5   2   2     3035.31     2976.13     53.41 o 
  -4   2   2        0.44       -2.28      3.21 o 
  -3   2   2     3154.79     3092.70     32.34 o 
  -2   2   2      671.72      731.00     11.88 o 
  -1   2   2     5133.18     5821.09     58.52 o 
   0   2   2      100.96       96.21      6.47 o 
   1   2   2      730.05      616.71      9.87 o 
   2   2   2      862.62      876.14     10.82 o 
   3   2   2     7195.29     7274.97     54.79 o 
   4   2   2     1118.20     1207.46     15.32 o 
   5   2   2     5339.11     5269.58     53.69 o 
   6   2   2        0.17       -3.34      6.34 o 
   7   2   2        2.80        7.60      7.64 o 
   8   2   2       13.64       16.62      9.33 o 
   9   2   2       47.58       43.82     15.83 o 
  -9   3   2      417.22      399.80     27.84 o 
  -8   3   2      510.97      501.17     34.08 o 
  -7   3   2     1575.66     1556.86     68.19 o 
  -6   3   2      137.39      155.16      8.91 o 
  -5   3   2      330.39      356.93     10.79 o 
  -4   3   2        7.37       24.67      4.09 o 
  -3   3   2    11226.21    10888.31     92.59 o 
  -2   3   2      297.81      287.93     10.86 o 
  -1   3   2     6971.54     7129.27     73.54 o 
   0   3   2    15016.52    14798.24    103.17 o 
   1   3   2    11194.70    11531.47     82.30 o 
   2   3   2     7262.83     7374.37     57.20 o 
   3   3   2    14411.34    14439.54     93.36 o 
   4   3   2       40.12       41.71      4.60 o 
   5   3   2      524.59      531.29     11.66 o 
   6   3   2       71.67       81.13     10.78 o 
   7   3   2     1636.36     1674.31     31.66 o 
   8   3   2        9.10       -6.77      9.15 o 
   9   3   2      674.58      748.93     51.71 o 
  -9   4   2      124.25      116.70     17.46 o 
  -8   4   2      579.87      606.48     35.19 o 
  -7   4   2      759.01      773.36     34.91 o 
  -6   4   2      749.33      734.97     23.97 o 
  -5   4   2        9.60        5.24      5.21 o 
  -4   4   2       11.07       11.70      4.95 o 
  -3   4   2      346.59      382.09     14.00 o 
  -2   4   2     7582.45     7553.92     81.58 o 
  -1   4   2      273.93      355.19     13.51 o 
   0   4   2      848.99      973.28     15.65 o 
   1   4   2      670.91      701.64     13.33 o 
   2   4   2     4831.01     4876.75     64.87 o 
   3   4   2      842.08      899.80     20.23 o 
   4   4   2     1330.73     1439.15     21.09 o 
   5   4   2      364.72      330.80     12.13 o 
   6   4   2     2449.86     2488.74     57.75 o 
   7   4   2      260.79      251.20     15.33 o 
   8   4   2      599.32      652.21     45.31 o 
   9   4   2      134.07      140.27     22.54 o 
  -8   5   2      589.20      616.06     64.99 o 
  -7   5   2     1006.80     1011.40     61.32 o 
  -6   5   2     2188.38     2208.89     58.51 o 
  -5   5   2       23.22       36.19      7.03 o 
  -4   5   2     3515.36     3454.33     44.89 o 
  -3   5   2      879.99      832.77     19.94 o 
  -2   5   2      774.51      672.68     20.23 o 
  -1   5   2     1629.93     1711.83     27.96 o 
   0   5   2    12070.40    11898.40    101.13 o 
   1   5   2      589.43      610.79     19.34 o 
   2   5   2     3551.40     3486.43     41.66 o 
   3   5   2     3301.28     3263.84     40.89 o 
   4   5   2     2797.22     2759.04     38.08 o 
   5   5   2      105.70      101.13     12.13 o 
   6   5   2     3001.86     2943.39     53.42 o 
   7   5   2      204.81      177.26     25.31 o 
   8   5   2      472.03      567.76     38.17 o 
  -8   6   2       39.71       27.04     12.66 o 
  -7   6   2      688.72      692.27     28.94 o 
  -6   6   2      230.41      196.25     21.98 o 
  -5   6   2     3684.51     3648.94     49.98 o 
  -4   6   2        6.27       10.88      5.89 o 
  -3   6   2     1897.59     1922.05     33.22 o 
  -2   6   2      101.58       99.48      9.80 o 
  -1   6   2       92.14       95.96      9.19 o 
   0   6   2      143.73      134.77     11.36 o 
   1   6   2       71.51       66.24      6.70 o 
   2   6   2       23.67       35.25      6.68 o 
   3   6   2     1776.82     1781.59     35.27 o 
   4   6   2      741.55      714.28     19.90 o 
   5   6   2     2514.61     2423.28     63.96 o 
   6   6   2        6.89       12.57      9.33 o 
   7   6   2      428.79      428.42     25.70 o 
   8   6   2       99.10      118.83     21.36 o 
  -7   7   2     1340.04     1377.29     40.80 o 
  -6   7   2       99.19      134.10     16.16 o 
  -5   7   2        3.99        1.40      6.03 o 
  -4   7   2       67.34       68.09      8.70 o 
  -3   7   2     1187.20     1238.34     25.16 o 
  -2   7   2      693.33      695.71     22.86 o 
  -1   7   2     6696.01     6577.40     82.94 o 
   0   7   2     1950.06     1994.14     39.20 o 
   1   7   2      988.70     1024.69     23.04 o 
   2   7   2      803.06      813.74     21.67 o 
   3   7   2     6406.82     6640.04     72.57 o 
   4   7   2      819.21      826.61     30.52 o 
   5   7   2      305.44      259.49     19.64 o 
   6   7   2      209.15      214.74     26.24 o 
   7   7   2      331.44      359.61     25.14 o 
  -6   8   2      648.38      643.56     36.82 o 
  -5   8   2      328.92      302.86     24.36 o 
  -4   8   2      169.60      168.87     14.03 o 
  -3   8   2      287.44      272.73     19.68 o 
  -2   8   2      434.17      474.23     29.31 o 
  -1   8   2      500.71      541.23     24.45 o 
   0   8   2     1814.42     1909.37     49.20 o 
   1   8   2      309.40      283.68     20.91 o 
   2   8   2     1604.88     1703.53     39.77 o 
   3   8   2       13.33       27.46      9.70 o 
   4   8   2      115.38      123.07     18.44 o 
   5   8   2      221.23      211.01     23.62 o 
   6   8   2      826.60      820.10     39.48 o 
  -5   9   2      190.69      174.82     33.87 o 
  -4   9   2     1283.97     1290.06     38.12 o 
  -3   9   2        0.84       -0.63      8.88 o 
  -2   9   2      423.50      406.15     24.63 o 
  -1   9   2       62.68      101.58     17.98 o 
   0   9   2     5779.00     5919.10    109.79 o 
   1   9   2       79.94       82.51     13.34 o 
   2   9   2     1079.90     1085.09     41.96 o 
   3   9   2       18.67       22.90     10.22 o 
   4   9   2     1095.12     1119.85     44.98 o 
   5   9   2       57.68       97.09     19.73 o 
  -4  10   2       39.82       42.17     17.72 o 
  -3  10   2     1251.56     1227.77     57.04 o 
  -2  10   2        6.90       13.32     10.82 o 
  -1  10   2      370.49      386.82     32.03 o 
   0  10   2        5.87       19.95     11.05 o 
   1  10   2       37.43       57.04     13.07 o 
   2  10   2       54.26       75.59     14.25 o 
   3  10   2      324.52      301.24     25.43 o 
   4  10   2       65.33       65.90     18.12 o 
  -9   0   3      743.39      812.78     61.32 o 
  -7   0   3     3644.95     3737.49     71.91 o 
  -5   0   3       51.77       51.58      8.97 o 
  -3   0   3     1682.88     2022.72     34.97 o 
  -1   0   3      145.76      185.75     12.36 o 
   1   0   3    27552.28    27709.98    248.19 o 
   3   0   3     1800.80     1678.65     43.93 o 
   5   0   3     2107.63     2254.37     63.16 o 
   7   0   3      537.22      662.67     38.44 o 
   9   0   3       34.39       41.58     15.38 o 
 -10   1   3      116.18       90.40     23.84 o 
  -9   1   3       21.15       16.92     11.02 o 
  -8   1   3      116.07      142.09     13.09 o 
  -7   1   3     1064.85     1099.26     25.75 o 
  -6   1   3     1887.27     2002.95     32.85 o 
  -5   1   3     1351.77     1424.89     41.09 o 
  -4   1   3     2203.09     2041.33     30.93 o 
  -3   1   3     5869.61     5852.69     65.66 o 
  -2   1   3      442.81      408.93      8.83 o 
  -1   1   3     2703.36     2828.61     30.49 o 
   0   1   3     1638.42     1665.07     14.35 o 
   1   1   3      300.72      336.31      7.43 o 
   2   1   3    13793.58    14302.47    148.79 o 
   3   1   3     3796.89     3712.80     41.70 o 
   4   1   3     8564.94     8903.99    110.00 o 
   5   1   3       10.07        8.70      6.47 o 
   6   1   3     4113.90     4142.01     70.17 o 
   7   1   3     2721.39     2698.98     59.49 o 
   8   1   3        7.29        7.05      8.79 o 
   9   1   3     2016.85     2131.50     53.45 o 
  -9   2   3        5.34        4.27     10.29 o 
  -8   2   3        1.25        7.93      9.34 o 
  -7   2   3       31.37       26.67      9.91 o 
  -6   2   3     5009.10     5234.74     78.14 o 
  -5   2   3       14.26        9.52      4.41 o 
  -4   2   3     3697.70     3734.60     39.39 o 
  -3   2   3        8.58        4.33      4.04 o 
  -2   2   3     1188.05     1388.10     27.47 o 
  -1   2   3     1004.54     1100.01     23.19 o 
   0   2   3     3861.44     4196.19     32.72 o 
   1   2   3      594.29      631.86     12.97 o 
   2   2   3      916.83      825.91     11.76 o 
   3   2   3      696.38      720.60     10.17 o 
   4   2   3     3970.55     3746.01     38.00 o 
   5   2   3      372.04      393.04     16.12 o 
   6   2   3     1099.56     1109.63     28.59 o 
   7   2   3        0.24       -3.17      7.25 o 
   8   2   3      220.95      207.27     17.96 o 
   9   2   3       53.93       51.57     12.75 o 
  -9   3   3       42.02       25.68     11.88 o 
  -8   3   3       13.76       25.34     10.76 o 
  -7   3   3      412.66      388.36     53.54 o 
  -6   3   3     3245.36     3252.52     36.63 o 
  -5   3   3        3.94        4.73      3.93 o 
  -4   3   3     5151.59     4824.93     43.90 o 
  -3   3   3      864.93      788.72     16.51 o 
  -2   3   3     2229.39     2251.51     33.01 o 
  -1   3   3     3925.03     3850.47     56.99 o 
   0   3   3     6303.16     6381.15     56.31 o 
   1   3   3        2.18        5.88      2.68 o 
   2   3   3     2679.48     2635.49     31.18 o 
   3   3   3       12.22        5.00      3.21 o 
   4   3   3     2846.98     2867.83     26.61 o 
   5   3   3      551.64      571.09     16.45 o 
   6   3   3     9110.64     9104.52     88.54 o 
   7   3   3     1267.80     1300.75     53.77 o 
   8   3   3        6.48        0.05      8.62 o 
   9   3   3      158.63      163.13     23.46 o 
  -9   4   3     2297.89     2336.50     56.52 o 
  -8   4   3      281.81      295.07     28.13 o 
  -7   4   3     1070.32     1054.92     43.93 o 
  -6   4   3      117.64      116.01     10.04 o 
  -5   4   3      208.04      237.81     12.67 o 
  -4   4   3     1052.43     1040.85     21.60 o 
  -3   4   3      288.30      257.08     19.82 o 
  -2   4   3      140.17      143.38     10.63 o 
  -1   4   3       46.94       72.60      8.20 o 
   0   4   3     2405.71     2454.44     26.62 o 
   1   4   3     7661.24     7891.29     57.88 o 
   2   4   3       87.34      102.69      7.50 o 
   3   4   3     2949.96     2973.16     36.01 o 
   4   4   3       59.00       81.84      7.41 o 
   5   4   3     1295.41     1309.52     26.01 o 
   6   4   3       16.36       10.26      6.58 o 
   7   4   3      352.50      391.65     18.96 o 
   8   4   3      311.89      387.57     32.49 o 
   9   4   3        5.62       13.05     13.90 o 
  -8   5   3        1.72        5.02     12.61 o 
  -7   5   3     2045.35     2079.84     59.74 o 
  -6   5   3       36.83       47.22     13.26 o 
  -5   5   3      909.83      904.04     22.28 o 
  -4   5   3      848.38      822.00     20.80 o 
  -3   5   3     5101.41     4950.39     74.75 o 
  -2   5   3     1715.89     1780.91     33.90 o 
  -1   5   3    10655.07    10585.83     95.86 o 
   0   5   3      470.23      523.05     12.86 o 
   1   5   3      144.59      156.82      8.48 o 
   2   5   3      435.91      475.00     20.33 o 
   3   5   3     2960.11     2903.87     37.97 o 
   4   5   3      563.89      578.34     16.45 o 
   5   5   3       40.39       50.77      9.96 o 
   6   5   3      948.84      966.98     29.53 o 
   7   5   3     1967.32     1865.97     43.61 o 
   8   5   3       23.44       15.94     20.14 o 
  -8   6   3        3.51       -6.29     12.09 o 
  -7   6   3       15.75       19.79     13.55 o 
  -6   6   3     2284.79     2276.86     61.39 o 
  -5   6   3       41.76       48.90      8.70 o 
  -4   6   3      819.44      817.01     22.09 o 
  -3   6   3       80.85       78.22     10.28 o 
  -2   6   3      198.71      195.47     13.74 o 
  -1   6   3     3760.61     3730.22     59.05 o 
   0   6   3      582.21      590.18     16.20 o 
   1   6   3       24.82       28.14      5.74 o 
   2   6   3     1316.73     1324.36     25.09 o 
   3   6   3     1230.63     1243.12     25.20 o 
   4   6   3     2784.74     2697.10     39.44 o 
   5   6   3      568.94      579.03     33.31 o 
   6   6   3     1193.78     1154.60     34.15 o 
   7   6   3        4.42        3.32      9.09 o 
   8   6   3        8.72       14.96     23.34 o 
  -7   7   3       29.87       15.59     11.24 o 
  -6   7   3     1916.23     1840.82     45.97 o 
  -5   7   3      426.51      403.90     20.02 o 
  -4   7   3     5459.24     5322.68     59.36 o 
  -3   7   3      298.76      309.66     22.27 o 
  -2   7   3     1182.22     1188.07     27.22 o 
  -1   7   3       36.92       37.47      8.97 o 
   0   7   3      232.37      235.19     20.92 o 
   1   7   3     4427.47     4387.96     61.30 o 
   2   7   3     2342.45     2324.63     36.37 o 
   3   7   3      247.89      243.07     14.22 o 
   4   7   3     1362.88     1396.02     29.15 o 
   5   7   3      279.13      287.55     20.25 o 
   6   7   3     2920.39     2988.83     68.91 o 
   7   7   3       53.97       60.84     16.71 o 
  -6   8   3      134.59      168.25     18.38 o 
  -5   8   3       40.10       29.99     11.77 o 
  -4   8   3      548.38      550.93     21.07 o 
  -3   8   3      860.93      808.61     22.04 o 
  -2   8   3      206.50      206.04     17.71 o 
  -1   8   3       31.67       53.60     10.89 o 
   0   8   3     1422.69     1419.75     29.94 o 
   1   8   3     1180.06     1161.75     38.89 o 
   2   8   3       13.43        6.65      8.14 o 
   3   8   3     1180.98     1149.85     32.55 o 
   4   8   3      357.76      429.17     31.38 o 
   5   8   3      320.71      345.31     29.40 o 
   6   8   3       34.30       36.53     32.04 o 
  -5   9   3      261.97      249.87     39.36 o 
  -4   9   3      156.56      137.19     16.89 o 
  -3   9   3     1907.32     1884.22     48.41 o 
  -2   9   3      498.80      483.38     33.49 o 
  -1   9   3     4701.66     4527.57     89.96 o 
   0   9   3      266.15      257.85     19.71 o 
   1   9   3      344.68      339.53     22.02 o 
   2   9   3       45.61       72.95     12.59 o 
   3   9   3     2322.54     2400.24     54.45 o 
   4   9   3        0.18        3.66     11.84 o 
   5   9   3      194.57      252.37     39.36 o 
  -4  10   3      149.84      170.69     19.36 o 
  -3  10   3     1028.85     1096.88     37.25 o 
  -2  10   3      295.63      309.99     23.58 o 
  -1  10   3      663.03      709.32     36.56 o 
   0  10   3      459.08      433.74     33.01 o 
   1  10   3       34.74       35.55     11.97 o 
   2  10   3      901.51      864.89     31.88 o 
   3  10   3      125.23      126.56     20.85 o 
 -10   0   4     3635.20     3658.43    137.29 o 
  -8   0   4     4748.41     4874.01     89.73 o 
  -6   0   4     1141.50     1226.70     35.34 o 
  -4   0   4     3580.97     3311.70     53.00 o 
  -2   0   4     2489.42     2542.14     44.39 o 
   0   0   4     7529.28     7873.40     68.78 o 
   2   0   4    91182.16    91441.53   1074.36 o 
   4   0   4    14046.86    14983.48    185.81 o 
   6   0   4     2835.54     2733.06     77.80 o 
   8   0   4      309.83      313.03     34.78 o 
 -10   1   4       79.50       60.63     26.54 o 
  -9   1   4       52.78       66.91     13.54 o 
  -8   1   4      293.08      312.41     22.94 o 
  -7   1   4      388.10      378.20     16.86 o 
  -6   1   4      893.70      936.62     21.71 o 
  -5   1   4     4326.28     4419.56     49.66 o 
  -4   1   4      823.00      820.94     16.37 o 
  -3   1   4     1436.35     1443.36     17.59 o 
  -2   1   4     2944.60     2740.86     26.68 o 
  -1   1   4       46.33       40.10      4.16 o 
   0   1   4       40.16       62.44      6.95 o 
   1   1   4      266.42      351.58      7.74 o 
   2   1   4       27.68        8.24      3.32 o 
   3   1   4     3065.78     3033.71     46.27 o 
   4   1   4      946.30     1013.33     19.77 o 
   5   1   4     5570.61     5802.54    129.97 o 
   6   1   4     1146.86     1103.10     24.64 o 
   7   1   4       49.18       34.20     10.66 o 
   8   1   4      225.14      248.41     19.06 o 
   9   1   4       64.13       63.89     13.06 o 
  -9   2   4      124.00      169.16     21.53 o 
  -8   2   4       56.12       66.99     20.02 o 
  -7   2   4     5808.78     5730.27     82.50 o 
  -6   2   4       49.05       53.55      7.93 o 
  -5   2   4      555.37      597.81     17.31 o 
  -4   2   4       64.56       67.16      6.05 o 
  -3   2   4     4811.16     4606.20     59.85 o 
  -2   2   4       50.48       41.55      7.03 o 
  -1   2   4    26767.29    26623.35    195.86 o 
   0   2   4      464.71      463.63      9.57 o 
   1   2   4      230.45      211.84     11.10 o 
   2   2   4        9.42       19.41      3.25 o 
   3   2   4    13463.74    13022.62     99.68 o 
   4   2   4       54.56       76.40      7.52 o 
   5   2   4     1642.27     1584.48     29.01 o 
   6   2   4      185.18      187.69     11.67 o 
   7   2   4     1127.46     1124.87     31.38 o 
   8   2   4        0.57        5.12      8.72 o 
   9   2   4      346.88      404.51     25.70 o 
  -9   3   4        5.52        6.10     10.64 o 
  -8   3   4     1181.20     1202.36     38.75 o 
  -7   3   4      437.10      490.36     24.71 o 
  -6   3   4      872.86      822.85     23.98 o 
  -5   3   4     2058.31     1966.49     28.38 o 
  -4   3   4      851.41      864.76     14.94 o 
  -3   3   4      457.35      459.48     14.91 o 
  -2   3   4      370.67      309.33     22.88 o 
  -1   3   4     1147.85     1035.63     26.54 o 
   0   3   4        0.14        5.39      2.12 o 
   1   3   4      217.65      278.18      7.79 o 
   2   3   4     1628.07     1608.54     21.76 o 
   3   3   4     2749.19     2749.11     28.38 o 
   4   3   4      226.52      240.13     10.68 o 
   5   3   4     2614.15     2563.07     36.32 o 
   6   3   4       25.35       30.33      7.12 o 
   7   3   4       38.56       34.90      9.75 o 
   8   3   4      129.36      150.04     15.77 o 
   9   3   4      623.30      691.96     50.34 o 
  -9   4   4       21.45       25.54     12.83 o 
  -8   4   4     1995.56     2003.41     49.37 o 
  -7   4   4      634.43      660.75     33.36 o 
  -6   4   4      303.76      304.62     14.53 o 
  -5   4   4      141.98      134.71     10.59 o 
  -4   4   4     1968.85     1830.90     29.93 o 
  -3   4   4      718.59      730.07     20.09 o 
  -2   4   4       10.24       -0.09      6.06 o 
  -1   4   4      910.92      846.56     25.22 o 
   0   4   4    27001.81    26755.90    181.22 o 
   1   4   4     2672.94     3067.47     30.70 o 
   2   4   4     8153.15     7895.69     70.59 o 
   3   4   4     1603.56     1625.83     31.18 o 
   4   4   4      326.18      271.68     19.16 o 
   5   4   4     1397.48     1426.73     27.63 o 
   6   4   4     3587.98     3454.41     47.61 o 
   7   4   4      406.95      395.93     19.18 o 
   8   4   4      629.11      621.99     60.41 o 
   9   4   4       94.24       99.41     20.03 o 
  -8   5   4      639.04      687.04     31.74 o 
  -7   5   4     1108.12     1092.39     43.60 o 
  -6   5   4       38.72       33.91      7.41 o 
  -5   5   4     2451.96     2513.24     38.94 o 
  -4   5   4     1086.25     1102.93     24.44 o 
  -3   5   4     1749.00     1711.14     34.46 o 
  -2   5   4     1553.32     1481.64     33.39 o 
  -1   5   4      655.77      692.13     29.75 o 
   0   5   4      157.47      208.69      7.92 o 
   1   5   4      673.77      734.65     21.75 o 
   2   5   4      972.16      888.11     18.78 o 
   3   5   4     1115.39     1080.06     24.04 o 
   4   5   4      100.83      117.70     10.99 o 
   5   5   4     3681.73     3759.63     58.81 o 
   6   5   4     4079.24     4089.84     65.03 o 
   7   5   4       59.87       83.04     14.08 o 
   8   5   4      429.67      425.39     33.49 o 
  -8   6   4      562.09      517.04     37.66 o 
  -7   6   4     1468.78     1522.24     52.96 o 
  -6   6   4      398.03      375.30     32.49 o 
  -5   6   4       97.78       77.52      9.68 o 
  -4   6   4     1083.32     1052.35     25.39 o 
  -3   6   4     5775.04     5669.96     75.79 o 
  -2   6   4       57.51       59.23      9.85 o 
  -1   6   4     2106.32     2104.47     39.43 o 
   0   6   4      966.12      951.66     16.25 o 
   1   6   4      289.64      293.85     14.19 o 
   2   6   4        2.13       -4.89      4.89 o 
   3   6   4     6841.48     6779.23     70.06 o 
   4   6   4        3.38       -4.15      5.35 o 
   5   6   4      303.22      299.29     19.85 o 
   6   6   4      613.48      639.99     26.07 o 
   7   6   4      326.41      322.69     22.57 o 
   8   6   4       63.12       51.71     16.83 o 
  -7   7   4      507.94      530.13     30.09 o 
  -6   7   4      781.16      769.95     35.42 o 
  -5   7   4     1738.11     1692.02     31.51 o 
  -4   7   4      225.55      227.11     14.06 o 
  -3   7   4       16.37       18.82      7.18 o 
  -2   7   4      964.59      870.69     26.82 o 
  -1   7   4        8.23       12.31      6.84 o 
   0   7   4       17.02       15.67      6.67 o 
   1   7   4      466.97      490.85     17.23 o 
   2   7   4      244.56      283.99     18.26 o 
   3   7   4     1152.29     1158.35     32.67 o 
   4   7   4      454.63      440.23     21.95 o 
   5   7   4     2046.74     2108.08     55.27 o 
   6   7   4       70.01       60.07     12.48 o 
   7   7   4      170.95      187.89     19.45 o 
  -6   8   4      210.51      156.73     18.11 o 
  -5   8   4       47.34       30.95      9.04 o 
  -4   8   4      313.76      334.18     17.29 o 
  -3   8   4     1410.98     1310.52     31.28 o 
  -2   8   4      456.82      447.20     30.65 o 
  -1   8   4     1499.54     1588.80     37.95 o 
   0   8   4     5048.52     5085.65     62.31 o 
   1   8   4      260.78      246.37     17.92 o 
   2   8   4     3435.39     3360.64     98.23 o 
   3   8   4      344.34      331.44     20.73 o 
   4   8   4      206.61      209.72     22.91 o 
   5   8   4       12.06       14.29     12.51 o 
   6   8   4       50.41       66.82     16.79 o 
  -5   9   4     1220.11     1152.96     39.19 o 
  -4   9   4     1226.53     1140.32     31.20 o 
  -3   9   4      777.28      818.67     36.45 o 
  -2   9   4      608.37      628.28     32.88 o 
  -1   9   4      262.88      242.78     27.46 o 
   0   9   4        6.62       -2.75     11.22 o 
   1   9   4      102.61       70.92     12.51 o 
   2   9   4     1329.42     1385.35     37.77 o 
   3   9   4      154.61      143.58     16.17 o 
   4   9   4      123.22      109.91     18.89 o 
   5   9   4      535.96      567.73     38.82 o 
  -3  10   4     1075.42     1098.75     37.61 o 
  -2  10   4        0.47       25.84     13.90 o 
  -1  10   4      330.56      324.33     29.69 o 
   0  10   4      271.48      245.05     26.16 o 
   1  10   4      576.03      588.75     30.09 o 
   2  10   4      439.15      408.46     25.67 o 
   3  10   4      993.19      973.21     42.48 o 
  -9   0   5      471.59      562.91     57.66 o 
  -7   0   5     2290.28     2370.96     54.25 o 
  -5   0   5     1375.08     1425.80     36.61 o 
  -3   0   5    12100.93    12412.79    140.87 o 
  -1   0   5    22869.64    23075.07    274.13 o 
   1   0   5      602.47      627.85     20.14 o 
   3   0   5     9353.50     9384.74    101.88 o 
   5   0   5     1720.91     1750.80     30.08 o 
   7   0   5     6074.05     6061.07    137.29 o 
   9   0   5     2524.18     2764.18     93.36 o 
  -9   1   5      724.13      658.79     29.71 o 
  -8   1   5       66.54       81.05     13.26 o 
  -7   1   5     2018.51     2075.00     44.39 o 
  -6   1   5     2001.93     2064.86     36.17 o 
  -5   1   5      235.76      234.95     10.95 o 
  -4   1   5      652.36      636.90     17.44 o 
  -3   1   5      656.30      653.77     11.13 o 
  -2   1   5     1490.83     1632.83     18.60 o 
  -1   1   5      206.94      209.31      7.51 o 
   0   1   5     1084.33     1144.28     13.43 o 
   1   1   5      156.83      213.78      6.58 o 
   2   1   5       28.51       14.57      3.70 o 
   3   1   5     2369.48     2439.76     62.47 o 
   4   1   5     9404.59     9724.41    106.22 o 
   5   1   5       24.94       31.48      5.86 o 
   6   1   5      250.36      204.89     29.29 o 
   7   1   5       25.95       40.35     11.31 o 
   8   1   5      151.31      155.12     18.12 o 
   9   1   5       24.63       15.26     10.94 o 
  -9   2   5       13.46       18.31     14.67 o 
  -8   2   5     1609.22     1556.35     41.28 o 
  -7   2   5        2.62       -0.72      7.84 o 
  -6   2   5     1290.73     1302.98     27.63 o 
  -5   2   5        8.07       16.92      4.33 o 
  -4   2   5    21603.31    21290.88    147.65 o 
  -3   2   5      259.91      279.32      7.66 o 
  -2   2   5      469.19      416.91     12.06 o 
  -1   2   5      479.38      509.01      7.54 o 
   0   2   5     3287.35     3158.38     32.10 o 
   1   2   5     2898.01     3065.35     51.39 o 
   2   2   5     4229.64     4024.94     34.14 o 
   3   2   5      976.02      958.93     19.87 o 
   4   2   5     2290.96     2322.69     34.87 o 
   5   2   5       13.76       17.75      6.60 o 
   6   2   5     5155.33     5102.82     64.39 o 
   7   2   5       58.61       66.53     11.15 o 
   8   2   5      191.06      180.80     17.12 o 
   9   2   5       15.43        4.76     10.05 o 
  -9   3   5      591.55      577.84     32.03 o 
  -8   3   5        0.91        5.04      9.40 o 
  -7   3   5      105.78      132.31     14.94 o 
  -6   3   5      121.10      115.14     10.42 o 
  -5   3   5       37.16       35.06      5.59 o 
  -4   3   5      906.43      875.01     16.22 o 
  -3   3   5      183.85      256.74     12.63 o 
  -2   3   5      578.62      795.47     26.99 o 
  -1   3   5      466.29      416.49      7.40 o 
   0   3   5     4321.26     4494.46     44.47 o 
   1   3   5     7609.34     8070.34     62.67 o 
   2   3   5      735.03      665.24     16.64 o 
   3   3   5       42.32       44.16      4.64 o 
   4   3   5     2015.59     1948.05     22.76 o 
   5   3   5      172.38      175.13     15.10 o 
   6   3   5      249.61      251.06     15.99 o 
   7   3   5      183.51      200.00     16.63 o 
   8   3   5       19.76       25.83     10.16 o 
   9   3   5        3.85        7.67     10.50 o 
  -9   4   5      725.35      745.84     35.84 o 
  -8   4   5     1083.46     1059.64     35.99 o 
  -7   4   5     2961.77     2939.75     57.36 o 
  -6   4   5        0.93       -1.09      5.66 o 
  -5   4   5      225.29      223.52     15.59 o 
  -4   4   5     1785.44     1764.86     29.72 o 
  -3   4   5     5942.30     5910.47     71.77 o 
  -2   4   5      485.39      494.94     16.69 o 
  -1   4   5    11690.93    11193.67    107.20 o 
   0   4   5      208.92      177.69      8.23 o 
   1   4   5     2750.63     2864.11     43.02 o 
   2   4   5      151.19      112.13     11.49 o 
   3   4   5     4215.01     4202.31     66.58 o 
   4   4   5      536.79      587.03     14.52 o 
   5   4   5      784.72      796.17     28.67 o 
   6   4   5      730.35      715.18     30.25 o 
   7   4   5     4058.69     3917.42    104.19 o 
   8   4   5       12.17       22.86     10.46 o 
   9   4   5     2895.49     3168.07     82.37 o 
  -8   5   5      254.19      225.83     21.51 o 
  -7   5   5     4118.13     3907.36     85.45 o 
  -6   5   5     1861.87     1801.40     33.93 o 
  -5   5   5       23.81       21.64      6.82 o 
  -4   5   5      241.29      221.38     13.42 o 
  -3   5   5     1064.19     1046.55     39.57 o 
  -2   5   5       69.24       91.54     10.33 o 
  -1   5   5       62.45       63.57      7.91 o 
   0   5   5      521.59      560.88     22.31 o 
   1   5   5      910.57      835.35     14.45 o 
   2   5   5     1637.44     1688.18     40.69 o 
   3   5   5      729.33      680.32     19.36 o 
   4   5   5     2726.67     2785.32     37.24 o 
   5   5   5       88.00       95.40     11.53 o 
   6   5   5      491.92      487.00     23.73 o 
   7   5   5      280.42      282.52     17.14 o 
   8   5   5      552.52      635.75     40.71 o 
  -8   6   5      240.43      244.50     32.95 o 
  -7   6   5      609.50      594.78     38.96 o 
  -6   6   5      969.77      978.26     31.57 o 
  -5   6   5       11.17       11.06      7.00 o 
  -4   6   5     5587.36     5623.76     67.20 o 
  -3   6   5      588.08      583.13     21.79 o 
  -2   6   5     1834.66     1796.24     37.79 o 
  -1   6   5     1200.85     1232.46     24.03 o 
   0   6   5     3438.20     3363.54     39.51 o 
   1   6   5     2671.80     2790.19     32.90 o 
   2   6   5     1737.46     1733.12     28.40 o 
   3   6   5     1962.03     2017.76     32.19 o 
   4   6   5      390.99      440.89     20.87 o 
   5   6   5      290.31      281.10     18.84 o 
   6   6   5     2969.50     3025.18     56.34 o 
   7   6   5      605.88      579.62     44.07 o 
   8   6   5      289.17      290.24     29.10 o 
  -7   7   5       16.32        6.02     12.25 o 
  -6   7   5      711.34      706.17     56.29 o 
  -5   7   5      129.98      143.72     21.67 o 
  -4   7   5      231.48      220.05     15.85 o 
  -3   7   5      305.14      286.82     20.38 o 
  -2   7   5      311.79      330.65     17.40 o 
  -1   7   5     1221.64     1291.13     28.27 o 
   0   7   5      997.56     1048.75     23.69 o 
   1   7   5      901.29      913.90     23.65 o 
   2   7   5       53.63       46.03     13.75 o 
   3   7   5     1334.85     1334.99     45.84 o 
   4   7   5     2009.78     2047.03     74.60 o 
   5   7   5     1329.91     1323.29     44.64 o 
   6   7   5       25.60       35.24     13.59 o 
   7   7   5        4.43       21.78     13.81 o 
  -6   8   5        2.14       24.14     11.84 o 
  -5   8   5      426.25      433.21     20.08 o 
  -4   8   5     1737.49     1730.49     33.37 o 
  -3   8   5     2554.54     2416.10     43.31 o 
  -2   8   5       61.50       65.91     10.37 o 
  -1   8   5     3802.22     3781.66     62.17 o 
   0   8   5      663.06      635.89     29.20 o 
   1   8   5     1770.30     1753.06     33.90 o 
   2   8   5     1590.04     1596.61     37.62 o 
   3   8   5      315.59      351.43     21.26 o 
   4   8   5       30.73       26.79     13.26 o 
   5   8   5       45.71       24.45     13.16 o 
   6   8   5     1103.24     1062.12     59.95 o 
  -5   9   5       53.18       63.78     14.60 o 
  -4   9   5       25.23       26.47      8.89 o 
  -3   9   5      547.59      534.73     32.62 o 
  -2   9   5       12.54        6.21     12.78 o 
  -1   9   5      215.07      184.94     17.37 o 
   0   9   5      266.33      237.22     19.01 o 
   1   9   5     1233.05     1155.64     38.27 o 
   2   9   5      477.95      505.68     26.16 o 
   3   9   5      848.95      844.98     37.76 o 
   4   9   5     1015.11      966.58    117.62 o 
   5   9   5      180.02      141.68     21.67 o 
  -3  10   5       20.73       13.81     12.06 o 
  -2  10   5      733.45      774.55     40.64 o 
  -1  10   5     1899.19     1835.51     57.92 o 
   0  10   5      282.54      258.26     26.85 o 
   1  10   5        3.64       19.82     13.16 o 
   2  10   5      418.60      360.46     23.90 o 
   3  10   5      751.70      720.28     39.48 o 
  -8   0   6     1387.61     1394.91     73.22 o 
  -6   0   6     4400.19     4372.57     73.66 o 
  -4   0   6     4603.11     4965.17    106.17 o 
  -2   0   6      103.87       43.93     10.07 o 
   0   0   6       81.54      147.56      6.64 o 
   2   0   6       81.82      173.43     13.05 o 
   4   0   6    10031.32    10624.33    116.73 o 
   6   0   6     5912.64     5914.62    129.97 o 
   8   0   6     1695.10     1724.41     69.56 o 
  -9   1   6        2.37       11.41     21.97 o 
  -8   1   6     1750.98     1842.36     76.13 o 
  -7   1   6     2560.28     2721.85     51.18 o 
  -6   1   6       24.46       31.49      6.97 o 
  -5   1   6     3399.90     3551.52     42.40 o 
  -4   1   6     6712.39     6869.73     56.82 o 
  -3   1   6     2567.20     2574.19     28.75 o 
  -2   1   6      364.59      410.75      8.17 o 
  -1   1   6     5196.43     5119.31     52.65 o 
   0   1   6    25733.75    24976.81    229.08 o 
   1   1   6      105.10      105.08      5.46 o 
   2   1   6     7828.20     7668.65     72.17 o 
   3   1   6     6802.30     6743.64     67.93 o 
   4   1   6       17.12       25.42      5.21 o 
   5   1   6     1403.09     1433.86     25.87 o 
   6   1   6      181.77      142.08     15.49 o 
   7   1   6       84.48       72.68     15.10 o 
   8   1   6       37.14       47.18     13.27 o 
   9   1   6      323.61      333.24     49.17 o 
  -9   2   6       53.23       60.94     13.65 o 
  -8   2   6      333.86      358.09     25.19 o 
  -7   2   6     2723.54     2700.34     52.19 o 
  -6   2   6      165.87      186.36     15.40 o 
  -5   2   6     7646.63     7479.34     69.10 o 
  -4   2   6      847.35      844.55     14.15 o 
  -3   2   6     2556.72     2392.80     26.11 o 
  -2   2   6      167.67      225.67     19.51 o 
  -1   2   6       56.89       41.37     14.19 o 
   0   2   6     1971.94     1977.71     23.42 o 
   1   2   6      117.31       70.39      5.30 o 
   2   2   6       79.36      111.53      8.85 o 
   3   2   6     3654.25     3544.91     58.47 o 
   4   2   6      301.44      359.53     17.22 o 
   5   2   6     6014.51     5861.03     68.60 o 
   6   2   6      197.01      202.25     20.29 o 
   7   2   6       20.51       13.91      9.64 o 
   8   2   6        0.19        2.69      8.86 o 
   9   2   6      388.48      373.16     29.04 o 
  -9   3   6       99.43       56.56     19.24 o 
  -8   3   6     2328.77     2291.14     51.71 o 
  -7   3   6     4732.82     4811.25    101.94 o 
  -6   3   6      723.53      721.87     20.56 o 
  -5   3   6      704.31      711.24     19.04 o 
  -4   3   6      512.51      519.61     15.31 o 
  -3   3   6     2337.19     2140.18     29.75 o 
  -2   3   6     2300.13     2519.06     35.01 o 
  -1   3   6     5750.65     5662.47     69.36 o 
   0   3   6     2277.95     2020.22     25.68 o 
   1   3   6       24.92       32.49      7.73 o 
   2   3   6     3091.66     2898.24     29.28 o 
   3   3   6     9157.58     8930.53     94.33 o 
   4   3   6       20.95       21.06      3.46 o 
   5   3   6     3889.24     3870.21     47.72 o 
   6   3   6      980.48      957.35     23.19 o 
   7   3   6      703.99      738.35     26.60 o 
   8   3   6      129.25      146.17     16.07 o 
   9   3   6      342.71      324.64     24.00 o 
  -9   4   6        1.69       20.85     12.48 o 
  -8   4   6     1754.40     1709.71     49.82 o 
  -7   4   6      312.48      280.18     21.02 o 
  -6   4   6      694.43      698.78     18.40 o 
  -5   4   6      294.37      287.93     19.84 o 
  -4   4   6     1047.80     1017.06     22.58 o 
  -3   4   6      167.16      153.54     11.97 o 
  -2   4   6     1755.54     1504.84     35.27 o 
  -1   4   6     1432.76     1406.59     21.96 o 
   0   4   6     1161.71     1278.84     21.66 o 
   1   4   6     1210.22     1257.83     18.24 o 
   2   4   6     4268.56     4292.62     40.84 o 
   3   4   6      170.95      159.26      9.19 o 
   4   4   6      110.31      112.69      9.59 o 
   5   4   6      190.94      191.62     12.53 o 
   6   4   6     1287.70     1298.97     44.26 o 
   7   4   6      906.93      896.86     29.92 o 
   8   4   6     2137.50     2049.08     47.60 o 
   9   4   6      215.05      248.12     28.80 o 
  -8   5   6     2900.05     2806.54     74.28 o 
  -7   5   6      946.96      960.70     33.12 o 
  -6   5   6       12.57       18.36      6.83 o 
  -5   5   6      289.98      280.64     15.60 o 
  -4   5   6     2616.17     2702.99     41.22 o 
  -3   5   6      537.41      545.30     20.20 o 
  -2   5   6       57.24       82.45     10.15 o 
  -1   5   6     1008.08      935.67     33.22 o 
   0   5   6    12923.43    12696.84    122.70 o 
   1   5   6       26.00       37.39      5.87 o 
   2   5   6     7869.64     8009.32     74.06 o 
   3   5   6      991.03     1001.84     36.46 o 
   4   5   6       24.15       35.56      8.59 o 
   5   5   6        1.41        2.38      7.21 o 
   6   5   6      288.85      341.71     21.19 o 
   7   5   6       32.22       34.93     10.74 o 
   8   5   6        2.49        5.89     13.27 o 
  -8   6   6       53.52       76.16     18.74 o 
  -7   6   6      157.44      158.10     22.15 o 
  -6   6   6        5.03       10.11      7.36 o 
  -5   6   6     3681.48     3603.41     52.26 o 
  -4   6   6     1969.31     1897.80     43.60 o 
  -3   6   6      749.63      741.60     24.76 o 
  -2   6   6        3.13       10.70      8.06 o 
  -1   6   6      843.25      840.51     25.05 o 
   0   6   6     1698.30     1720.51     26.85 o 
   1   6   6      111.75      121.40     10.19 o 
   2   6   6      270.57      259.66     12.18 o 
   3   6   6     1695.50     1731.28     32.76 o 
   4   6   6      117.79      122.28     12.61 o 
   5   6   6     3425.00     3395.77     57.35 o 
   6   6   6      441.18      469.16     25.54 o 
   7   6   6      152.76      147.87     16.69 o 
   8   6   6        9.72        9.76     18.31 o 
  -7   7   6     2129.82     2148.00     86.95 o 
  -6   7   6       74.44       71.83     19.22 o 
  -5   7   6        8.58       30.55      8.84 o 
  -4   7   6       89.65      104.71     12.81 o 
  -3   7   6     2559.75     2523.32     49.56 o 
  -2   7   6     2197.68     2091.39     38.06 o 
  -1   7   6      814.55      858.53     19.91 o 
   0   7   6      632.68      690.08     20.59 o 
   1   7   6       42.18       27.36      7.53 o 
   2   7   6      157.63      138.15     13.19 o 
   3   7   6     4800.15     4628.68     66.24 o 
   4   7   6        0.58       -4.82      9.45 o 
   5   7   6     1595.22     1539.39     48.54 o 
   6   7   6        1.66        3.03     11.31 o 
   7   7   6     1670.10     1747.68     55.61 o 
  -6   8   6       67.19       57.16     14.40 o 
  -5   8   6       11.76        1.18      7.27 o 
  -4   8   6      351.00      324.82     17.54 o 
  -3   8   6        2.83        2.46      7.52 o 
  -2   8   6     1985.17     1921.89     38.52 o 
  -1   8   6     2153.66     2009.08     47.89 o 
   0   8   6        7.37        7.67      7.27 o 
   1   8   6      703.63      748.51     28.48 o 
   2   8   6      164.51      167.24     15.63 o 
   3   8   6      973.04      948.06     32.40 o 
   4   8   6      454.76      453.92     35.24 o 
   5   8   6       46.46       23.80     12.94 o 
   6   8   6     2011.28     2072.98     61.47 o 
  -5   9   6        2.39       -1.72      7.91 o 
  -4   9   6      755.03      732.21     28.46 o 
  -3   9   6       67.58       50.60     14.48 o 
  -2   9   6      685.44      649.96     28.52 o 
  -1   9   6        0.17        6.42      9.43 o 
   0   9   6     3333.92     3300.02     60.39 o 
   1   9   6       96.87       87.93     14.25 o 
   2   9   6     1825.98     1838.75     42.77 o 
   3   9   6        4.37       29.03     13.55 o 
   4   9   6      201.35      186.82     32.04 o 
   5   9   6       20.43       19.47     23.80 o 
  -3  10   6      357.40      336.83     25.70 o 
  -2  10   6       50.68       66.15     21.05 o 
  -1  10   6       63.50       45.90     24.71 o 
   0  10   6      371.77      383.47     31.38 o 
   1  10   6      108.67      125.14     20.71 o 
   2  10   6      481.25      506.15     28.00 o 
   3  10   6      901.13      880.28     80.09 o 
  -9   0   7     1909.25     1991.68     94.28 o 
  -7   0   7     1435.92     1410.95     40.40 o 
  -5   0   7      790.69      823.40     25.57 o 
  -3   0   7     3250.09     3260.67     48.82 o 
  -1   0   7     1706.27     1537.71     28.10 o 
   1   0   7     5930.94     5722.28    142.79 o 
   3   0   7     1760.00     1786.37     27.17 o 
   5   0   7     1388.45     1449.82     53.09 o 
   7   0   7      495.72      506.16     36.61 o 
   9   0   7        0.39       15.56     17.39 o 
  -9   1   7       24.68       19.86     20.59 o 
  -8   1   7      772.25      805.09     29.57 o 
  -7   1   7     3839.91     3767.77    106.03 o 
  -6   1   7      423.92      381.78     21.93 o 
  -5   1   7     2964.58     2994.74     37.84 o 
  -4   1   7     8280.27     8453.50     67.18 o 
  -3   1   7     5131.88     5304.98     49.70 o 
  -2   1   7     5296.33     5495.74     60.22 o 
  -1   1   7    16377.04    16094.22    143.54 o 
   0   1   7     1422.16     1363.00     16.95 o 
   1   1   7      478.37      481.81      9.42 o 
   2   1   7     2330.95     2308.49     27.88 o 
   3   1   7     1318.15     1211.89     21.14 o 
   4   1   7      125.32      148.95      9.09 o 
   5   1   7     3511.24     3441.08     45.21 o 
   6   1   7     7582.93     7475.14    110.02 o 
   7   1   7     1145.32     1135.58     38.17 o 
   8   1   7      337.70      355.64     26.81 o 
   9   1   7     2173.95     2135.66     59.53 o 
  -9   2   7       23.01       12.04     10.46 o 
  -8   2   7        3.31        0.43      9.09 o 
  -7   2   7       30.05       35.32     10.28 o 
  -6   2   7     6165.34     6139.61     82.07 o 
  -5   2   7       75.38       84.01      6.74 o 
  -4   2   7     1959.28     2031.04     23.64 o 
  -3   2   7        5.18       11.01      4.97 o 
  -2   2   7     1152.33     1134.51     21.03 o 
  -1   2   7      191.47      211.38      6.47 o 
   0   2   7     3953.28     4203.86     40.91 o 
   1   2   7      733.58      802.31     15.02 o 
   2   2   7     6664.57     6737.16     77.02 o 
   3   2   7       10.02        9.04      6.66 o 
   4   2   7     4647.55     4460.37     55.01 o 
   5   2   7      252.33      271.28     15.23 o 
   6   2   7     1010.72      978.87     81.00 o 
   7   2   7        0.86       -5.35     10.07 o 
   8   2   7       68.13       66.39     12.65 o 
   9   2   7        3.17        5.66     10.14 o 
  -9   3   7       57.07       52.08     13.72 o 
  -8   3   7     2202.65     2233.66     51.08 o 
  -7   3   7      190.52      198.57     17.69 o 
  -6   3   7      485.20      507.82     18.51 o 
  -5   3   7      138.50      129.52     13.61 o 
  -4   3   7     7813.37     7750.31    151.57 o 
  -3   3   7     4309.80     4339.66     54.55 o 
  -2   3   7     3229.94     3072.10     39.73 o 
  -1   3   7     3190.92     2994.74     42.97 o 
   0   3   7     5272.37     5256.62     51.16 o 
   1   3   7        2.05        2.16      3.57 o 
   2   3   7    14629.06    14787.80    219.11 o 
   3   3   7     2859.93     2873.60     32.41 o 
   4   3   7      424.55      419.30     16.01 o 
   5   3   7        3.79        9.49      8.33 o 
   6   3   7     2628.45     2642.10     40.05 o 
   7   3   7      155.52      176.43     16.19 o 
   8   3   7     1526.45     1534.29     52.79 o 
   9   3   7     1979.67     1926.83     48.78 o 
  -9   4   7      428.95      430.18     28.37 o 
  -8   4   7        0.23       -2.25     11.34 o 
  -7   4   7     3611.51     3606.68     53.98 o 
  -6   4   7      248.96      233.08     12.90 o 
  -5   4   7      147.49      138.62      9.96 o 
  -4   4   7      121.21      131.19     22.02 o 
  -3   4   7      215.59      201.76     11.64 o 
  -2   4   7       62.00       81.17      6.29 o 
  -1   4   7      562.30      589.11     13.81 o 
   0   4   7      256.87      247.52     15.57 o 
   1   4   7     2856.18     2669.75     34.25 o 
   2   4   7     3840.53     4024.86     39.11 o 
   3   4   7     1852.14     1912.21     27.10 o 
   4   4   7      158.77      182.29     26.29 o 
   5   4   7      455.72      468.10     24.84 o 
   6   4   7        9.96        9.48      6.91 o 
   7   4   7      543.83      591.28     34.30 o 
   8   4   7       21.71       33.41     14.56 o 
   9   4   7      155.51      146.86     23.71 o 
  -8   5   7      259.15      261.38     32.95 o 
  -7   5   7     1507.24     1415.52     54.92 o 
  -6   5   7      667.34      619.18     20.81 o 
  -5   5   7     3663.41     3655.81     53.47 o 
  -4   5   7     2290.11     2208.87     34.95 o 
  -3   5   7     2581.03     2664.00     63.41 o 
  -2   5   7      469.01      486.39     11.02 o 
  -1   5   7    12432.72    12244.95    107.09 o 
   0   5   7     1030.46     1195.29     23.91 o 
   1   5   7     1903.15     1916.12     22.60 o 
   2   5   7      132.87      131.35      8.14 o 
   3   5   7     2572.00     2526.17     34.50 o 
   4   5   7       45.01       48.21      9.26 o 
   5   5   7     2062.39     2068.45     41.54 o 
   6   5   7     1450.96     1496.45     37.06 o 
   7   5   7     1003.92     1051.81     33.12 o 
   8   5   7       22.59       34.78     14.89 o 
  -8   6   7       69.07       75.35     51.26 o 
  -7   6   7      132.76      128.33     20.68 o 
  -6   6   7      727.05      788.33     33.29 o 
  -5   6   7       13.17       17.45      8.85 o 
  -4   6   7     1083.51     1050.27     35.70 o 
  -3   6   7        5.00       13.95      8.32 o 
  -2   6   7      277.19      272.98     17.92 o 
  -1   6   7      215.22      222.76     12.59 o 
   0   6   7        8.00       10.24      5.22 o 
   1   6   7       63.61       96.63      8.41 o 
   2   6   7     2872.35     2852.41     45.88 o 
   3   6   7      152.70      167.92     11.14 o 
   4   6   7     3185.46     3114.89     51.67 o 
   5   6   7      345.32      328.13     20.43 o 
   6   6   7      180.05      181.39     16.69 o 
   7   6   7       87.84      105.74     19.08 o 
   8   6   7        7.69        2.77     12.90 o 
  -7   7   7      388.11      370.08     45.76 o 
  -6   7   7       16.45       19.54      8.78 o 
  -5   7   7      247.98      254.12     17.32 o 
  -4   7   7     5924.75     5827.47    118.18 o 
  -3   7   7     1207.66     1176.95     44.41 o 
  -2   7   7      833.94      841.40     32.63 o 
  -1   7   7      776.82      804.21     19.38 o 
   0   7   7     3021.41     3077.65     40.12 o 
   1   7   7      160.50      206.97     22.36 o 
   2   7   7     2800.50     2797.01     48.35 o 
   3   7   7      476.68      447.36     20.45 o 
   4   7   7       46.79       71.74     14.06 o 
   5   7   7       33.61       39.23     13.90 o 
   6   7   7     2063.94     2171.20     60.10 o 
   7   7   7      882.68      895.62     40.06 o 
  -6   8   7      212.02      205.94     26.21 o 
  -5   8   7        3.72       -3.98      7.74 o 
  -4   8   7      140.67      140.25     12.93 o 
  -3   8   7      183.74      179.15     14.93 o 
  -2   8   7       21.50       14.40      8.38 o 
  -1   8   7      543.30      464.77     22.27 o 
   0   8   7      181.72      174.11     17.84 o 
   1   8   7     1307.75     1376.91     30.13 o 
   2   8   7      499.19      514.32     22.93 o 
   3   8   7      422.37      434.67     33.87 o 
   4   8   7       63.84       43.16     18.31 o 
   5   8   7       32.15       23.84     13.41 o 
   6   8   7       66.56       44.39     16.18 o 
  -5   9   7     1088.48     1096.36     36.87 o 
  -4   9   7      228.19      199.08     15.34 o 
  -3   9   7      512.33      572.72     37.65 o 
  -2   9   7        0.38        2.52      8.31 o 
  -1   9   7     4210.13     4117.08     70.11 o 
   0   9   7      347.47      340.93     22.99 o 
   1   9   7      463.59      489.21     27.29 o 
   2   9   7      155.20      181.67     16.97 o 
   3   9   7     1064.29     1001.13     40.53 o 
   4   9   7        0.91        2.70     14.64 o 
   5   9   7      730.21      744.31     37.86 o 
  -3  10   7       33.45       11.37     23.80 o 
  -2  10   7       27.86       -3.33     12.31 o 
  -1  10   7       95.51       90.83     18.37 o 
   0  10   7       91.66       94.43     18.74 o 
   1  10   7       19.88       38.94     15.49 o 
   2  10   7      749.76      718.42     60.87 o 
   3  10   7        3.92       25.44     13.81 o 
  -8   0   8     7010.49     7049.59    183.06 o 
  -6   0   8      575.14      582.43     24.37 o 
  -4   0   8     9447.12     9925.64    122.32 o 
  -2   0   8      108.17      171.50     34.78 o 
   0   0   8     3703.54     3308.46     37.62 o 
   2   0   8    11579.05    11243.99    100.47 o 
   4   0   8     4366.38     4545.42    162.92 o 
   6   0   8    13186.11    12274.99    225.16 o 
   8   0   8       69.63       81.46     22.88 o 
  -9   1   8      136.98      122.75     24.71 o 
  -8   1   8     1288.69     1338.36     37.29 o 
  -7   1   8      724.32      721.01     32.73 o 
  -6   1   8        5.23        7.46      7.13 o 
  -5   1   8     8449.01     8512.48     79.73 o 
  -4   1   8      350.38      309.55     12.56 o 
  -3   1   8     3360.37     3491.25     36.49 o 
  -2   1   8    16324.53    16639.63    260.40 o 
  -1   1   8      541.02      652.01     14.75 o 
   0   1   8       23.01       28.77      5.55 o 
   1   1   8      169.62      153.10      6.49 o 
   2   1   8     7188.42     7232.52     86.97 o 
   3   1   8     1958.93     1931.86     36.73 o 
   4   1   8      472.80      534.46     14.75 o 
   5   1   8     4335.03     4278.95     52.61 o 
   6   1   8     2134.46     2054.54     72.31 o 
   7   1   8      757.20      747.36     31.38 o 
   8   1   8      550.40      619.44     31.07 o 
   9   1   8      446.33      466.46     32.64 o 
  -9   2   8       15.58       10.48     14.06 o 
  -8   2   8      224.87      244.62     20.27 o 
  -7   2   8     1443.40     1491.22     37.98 o 
  -6   2   8      147.38      164.67     19.00 o 
  -5   2   8     2530.56     2467.39     43.00 o 
  -4   2   8        1.77        4.69      2.89 o 
  -3   2   8     4288.80     4210.41     84.37 o 
  -2   2   8      661.59      758.92     32.49 o 
  -1   2   8     8160.15     7830.57     64.48 o 
   0   2   8       25.40       25.32      4.62 o 
   1   2   8      107.00      108.09      6.76 o 
   2   2   8      399.41      435.52     14.40 o 
   3   2   8     4653.89     4402.13     45.53 o 
   4   2   8      234.05      241.21     12.91 o 
   5   2   8     1014.56     1015.36     23.84 o 
   6   2   8      295.46      321.18     22.91 o 
   7   2   8       47.97       47.41     12.61 o 
   8   2   8       31.57       32.20     12.61 o 
   9   2   8      646.26      655.54     30.41 o 
  -9   3   8      102.27       93.07     15.98 o 
  -8   3   8        9.30       17.02     10.40 o 
  -7   3   8     1602.88     1572.74     39.95 o 
  -6   3   8      371.16      417.30     19.66 o 
  -5   3   8     6516.68     6495.94     69.89 o 
  -4   3   8      556.02      552.43     21.36 o 
  -3   3   8       26.10       15.41      5.38 o 
  -2   3   8     2617.44     2614.18     35.92 o 
  -1   3   8      976.47      966.34     16.11 o 
   0   3   8      744.43      837.57     16.12 o 
   1   3   8      337.24      273.26     18.10 o 
   2   3   8      198.77      203.68     11.95 o 
   3   3   8     2303.98     2166.78     25.11 o 
   4   3   8      104.98      111.88     10.63 o 
   5   3   8     8214.66     8313.19     93.07 o 
   6   3   8     2134.18     2136.71     88.78 o 
   7   3   8      229.73      237.48     18.76 o 
   8   3   8      481.26      496.98     27.69 o 
   9   3   8      644.38      629.52     58.51 o 
  -9   4   8       48.67       75.12     18.47 o 
  -8   4   8     3878.37     3932.61     81.67 o 
  -7   4   8      630.90      627.43     19.44 o 
  -6   4   8       91.47      121.80     10.52 o 
  -5   4   8     1929.96     1978.42     32.26 o 
  -4   4   8     2279.43     2213.97     40.03 o 
  -3   4   8     1965.83     1916.03     37.12 o 
  -2   4   8       95.48      120.43      4.72 o 
  -1   4   8     2461.10     2487.53     37.78 o 
   0   4   8     3489.67     3043.14     60.31 o 
   1   4   8      711.03      837.24     14.51 o 
   2   4   8    12187.17    11933.98     90.21 o 
   3   4   8      143.97      141.82      8.70 o 
   4   4   8       25.42       52.40     13.81 o 
   5   4   8     1901.76     1904.11     32.86 o 
   6   4   8      921.50      910.32     23.81 o 
   7   4   8       19.97       16.96      9.51 o 
   8   4   8       69.84       51.60     14.32 o 
  -8   5   8      687.73      700.57     48.05 o 
  -7   5   8      120.29      108.34     18.89 o 
  -6   5   8     1257.30     1239.89     29.36 o 
  -5   5   8     4241.27     4119.39     79.27 o 
  -4   5   8     2221.95     2194.18     43.34 o 
  -3   5   8     4125.67     3986.99     60.61 o 
  -2   5   8     4077.22     4131.01     50.78 o 
  -1   5   8      145.03      177.04     10.11 o 
   0   5   8      470.98      509.38     15.17 o 
   1   5   8       88.73      123.83      6.97 o 
   2   5   8     4512.41     4486.86     44.45 o 
   3   5   8       18.50       19.80      5.77 o 
   4   5   8      118.93      116.20     11.95 o 
   5   5   8      386.73      423.89     21.99 o 
   6   5   8      853.88      902.60     28.94 o 
   7   5   8      310.80      326.37     22.26 o 
   8   5   8     1345.76     1389.15     57.54 o 
  -8   6   8        1.86        3.26     13.26 o 
  -7   6   8      787.67      787.88     39.42 o 
  -6   6   8        2.99       10.34      7.70 o 
  -5   6   8      818.40      785.88     24.12 o 
  -4   6   8      467.47      446.24     24.91 o 
  -3   6   8      537.69      520.28     23.19 o 
  -2   6   8      108.60       92.66     21.95 o 
  -1   6   8     1628.16     1634.26     30.52 o 
   0   6   8      341.34      361.71     15.37 o 
   1   6   8     1251.46     1237.81     23.22 o 
   2   6   8      410.95      415.50     18.45 o 
   3   6   8     2246.07     2146.73     39.11 o 
   4   6   8      980.05      982.73     35.58 o 
   5   6   8     1090.36     1072.07     30.81 o 
   6   6   8      643.96      604.09     26.34 o 
   7   6   8      285.35      216.90     40.73 o 
  -7   7   8     1091.02     1077.99     91.99 o 
  -6   7   8       16.71        8.58      9.02 o 
  -5   7   8     2311.66     2266.33     43.25 o 
  -4   7   8       38.21       21.40      9.70 o 
  -3   7   8       38.84       55.01     10.91 o 
  -2   7   8       27.46       37.48      9.96 o 
  -1   7   8     2786.00     2637.79     51.52 o 
   0   7   8      122.61      114.88      9.67 o 
   1   7   8       15.84       21.82      8.68 o 
   2   7   8        8.97        8.30      7.36 o 
   3   7   8      774.95      755.79     31.63 o 
   4   7   8        3.52        7.13     10.66 o 
   5   7   8     3109.10     3071.67     70.55 o 
   6   7   8      227.05      239.89     24.21 o 
   7   7   8       57.61       62.24     24.71 o 
  -6   8   8       95.91       80.30     23.80 o 
  -5   8   8      789.40      814.93     27.28 o 
  -4   8   8      173.60      179.53     18.15 o 
  -3   8   8      273.03      302.92     26.98 o 
  -2   8   8      513.15      490.22     35.30 o 
  -1   8   8     2072.87     2001.49     39.71 o 
   0   8   8     3934.71     3876.54     63.07 o 
   1   8   8       33.75       31.72      8.44 o 
   2   8   8     1049.59     1122.27     52.45 o 
   3   8   8     1349.36     1284.27     43.40 o 
   4   8   8      161.68      145.74     19.42 o 
   5   8   8      101.84      104.39     19.22 o 
   6   8   8       32.17       54.76     16.42 o 
  -5   9   8       52.95       75.19     11.71 o 
  -4   9   8      418.96      404.15     20.78 o 
  -3   9   8     1893.14     1860.64     41.04 o 
  -2   9   8     1326.82     1351.99     34.57 o 
  -1   9   8       82.72       89.36     12.48 o 
   0   9   8      234.59      230.12     19.37 o 
   1   9   8       27.17       30.52     16.93 o 
   2   9   8      943.62      981.03     33.40 o 
   3   9   8        5.39       12.09     12.09 o 
   4   9   8      470.22      468.09     33.65 o 
  -3  10   8      314.23      339.15     22.45 o 
  -2  10   8      147.92      128.69     21.50 o 
  -1  10   8       22.82       24.36     33.41 o 
   0  10   8      271.72      292.96     28.10 o 
   1  10   8      231.43      294.68     29.04 o 
   2  10   8        1.39        8.24     17.39 o 
  -9   0   9      773.96      745.05     59.49 o 
  -7   0   9      914.99      864.95     54.92 o 
  -5   0   9     5935.52     6019.09     86.87 o 
  -3   0   9     4211.01     4130.72     95.19 o 
  -1   0   9    70919.59    69130.07    712.99 o 
   1   0   9     3374.81     3370.80    142.33 o 
   3   0   9     4182.37     4038.90     42.70 o 
   5   0   9     2813.12     2664.42     76.88 o 
   7   0   9      364.89      399.98     39.36 o 
   9   0   9     6558.39     6406.13    162.01 o 
  -9   1   9       93.54      125.85     22.62 o 
  -8   1   9      349.43      370.87     32.36 o 
  -7   1   9       42.75       52.08     10.42 o 
  -6   1   9      757.48      822.73     25.83 o 
  -5   1   9     1678.40     1680.18     26.54 o 
  -4   1   9     3049.45     3206.07     33.09 o 
  -3   1   9       58.21       65.47      5.57 o 
  -2   1   9     4297.87     4525.62     58.80 o 
  -1   1   9       32.02       34.57      5.99 o 
   0   1   9       19.94       24.07      3.62 o 
   1   1   9     2151.31     1980.84     24.76 o 
   2   1   9     2578.48     2552.38     29.36 o 
   3   1   9       13.14       21.71      3.12 o 
   4   1   9      720.19      656.41     19.12 o 
   5   1   9      924.44      899.54     30.09 o 
   6   1   9     1383.28     1314.11     39.46 o 
   7   1   9      596.65      510.84     33.41 o 
   8   1   9      222.09      194.96     21.36 o 
   9   1   9      250.20      272.01     26.21 o 
  -9   2   9       22.63       15.69     15.49 o 
  -8   2   9      343.03      403.53     36.06 o 
  -7   2   9      100.92      104.24     13.83 o 
  -6   2   9     1480.74     1496.64     35.72 o 
  -5   2   9       16.66       14.53      6.14 o 
  -4   2   9    19029.24    18393.49    145.74 o 
  -3   2   9       43.44       62.76      7.71 o 
  -2   2   9    10631.79    10610.93    105.29 o 
  -1   2   9      421.41      376.78     11.85 o 
   0   2   9     4198.86     4169.07     42.28 o 
   1   2   9     1164.84     1296.48     20.53 o 
   2   2   9     4947.72     4579.05     46.81 o 
   3   2   9      223.62      192.54      9.76 o 
   4   2   9      650.09      683.02     21.84 o 
   5   2   9      582.28      569.62     18.16 o 
   6   2   9     9047.26     8556.03    201.82 o 
   7   2   9        0.36        3.56      8.99 o 
   8   2   9      646.86      701.04     34.28 o 
   9   2   9      119.19      120.87     16.83 o 
  -9   3   9      144.60      147.69     19.12 o 
  -8   3   9       39.75       39.11     11.92 o 
  -7   3   9       80.66       94.71     13.26 o 
  -6   3   9     1553.04     1531.98     31.04 o 
  -5   3   9      547.39      546.19     17.62 o 
  -4   3   9      201.47      192.03     13.41 o 
  -3   3   9        4.58        3.85      4.55 o 
  -2   3   9      763.28      759.69     17.12 o 
  -1   3   9     1625.14     1761.79     23.60 o 
   0   3   9      396.30      502.74     12.75 o 
   1   3   9      289.66      231.00     18.33 o 
   2   3   9     3681.85     3724.34     52.00 o 
   3   3   9       18.34       17.85      3.92 o 
   4   3   9     2442.54     2504.61     40.71 o 
   5   3   9     1588.66     1631.19     33.11 o 
   6   3   9      216.57      210.55     19.73 o 
   7   3   9      260.35      272.13     20.09 o 
   8   3   9       71.56       78.97     14.20 o 
   9   3   9       54.99       58.12     14.05 o 
  -8   4   9      569.75      551.96     52.17 o 
  -7   4   9      287.54      260.62     14.79 o 
  -6   4   9       44.71       57.56      8.11 o 
  -5   4   9     5481.11     5443.30     57.09 o 
  -4   4   9     1394.43     1376.69     26.27 o 
  -3   4   9     4266.04     4182.87     48.59 o 
  -2   4   9      971.61     1006.62     22.19 o 
  -1   4   9    22034.11    22012.46    173.47 o 
   0   4   9        1.41       13.29      4.62 o 
   1   4   9     2762.65     2610.52     28.94 o 
   2   4   9     3521.44     3476.59     41.15 o 
   3   4   9      916.17      900.00     16.73 o 
   4   4   9      255.68      242.06     15.31 o 
   5   4   9     1840.15     1928.07     33.48 o 
   6   4   9      169.00      188.83     21.53 o 
   7   4   9      458.76      446.44     39.53 o 
   8   4   9      302.84      271.34     21.64 o 
  -8   5   9      126.06      129.51     26.09 o 
  -7   5   9       54.21       49.75     10.02 o 
  -6   5   9     2429.77     2342.75     41.61 o 
  -5   5   9      219.13      197.70     14.19 o 
  -4   5   9      783.24      813.12     26.35 o 
  -3   5   9     1330.37     1404.68     35.88 o 
  -2   5   9      219.06      188.39     20.24 o 
  -1   5   9      164.69      177.20     10.19 o 
   0   5   9      150.44      167.97     10.63 o 
   1   5   9     2215.96     2169.89     34.04 o 
   2   5   9       17.26       15.78      4.81 o 
   3   5   9      272.37      303.16     15.72 o 
   4   5   9     1457.91     1462.16     32.50 o 
   5   5   9      908.82      883.87     30.13 o 
   6   5   9      378.15      340.09     20.88 o 
   7   5   9       42.76       57.36     12.50 o 
   8   5   9        1.31        1.11      9.79 o 
  -7   6   9      290.77      356.05     35.24 o 
  -6   6   9        8.66       16.79      8.25 o 
  -5   6   9      785.74      755.76     35.01 o 
  -4   6   9     4561.22     4646.31     96.58 o 
  -3   6   9      381.91      339.95     25.37 o 
  -2   6   9     2920.81     2713.54     61.39 o 
  -1   6   9      858.35      832.39     22.72 o 
   0   6   9     1139.02     1129.45     24.57 o 
   1   6   9      832.88      885.69     25.93 o 
   2   6   9     3303.60     3278.77     45.07 o 
   3   6   9      308.41      278.98     22.42 o 
   4   6   9      236.47      244.57     21.33 o 
   5   6   9     1620.54     1592.35     46.92 o 
   6   6   9     1525.25     1549.17     48.14 o 
   7   6   9        0.43        9.15     16.48 o 
  -7   7   9      355.94      335.29     31.69 o 
  -6   7   9      735.05      768.55     26.09 o 
  -5   7   9      202.49      192.95     15.77 o 
  -4   7   9      183.99      151.94     16.13 o 
  -3   7   9      121.29      131.78     15.03 o 
  -2   7   9      179.94      176.47     20.03 o 
  -1   7   9     1661.48     1613.47     39.97 o 
   0   7   9       40.36       30.38      6.51 o 
   1   7   9      978.84      997.38     22.40 o 
   2   7   9     1438.87     1421.73     33.28 o 
   3   7   9       36.64       41.60     12.75 o 
   4   7   9      562.08      588.30     29.44 o 
   5   7   9      108.66       99.53     17.44 o 
   6   7   9      239.39      240.27     32.49 o 
   7   7   9      621.68      684.64     61.32 o 
  -6   8   9      120.20      110.41     17.05 o 
  -5   8   9       31.68       18.92     15.72 o 
  -4   8   9     1266.34     1237.30     37.63 o 
  -3   8   9      327.64      346.74     23.95 o 
  -2   8   9     1563.25     1532.61     40.34 o 
  -1   8   9     3954.57     3999.88     59.19 o 
   0   8   9      313.09      348.48     19.99 o 
   1   8   9     1200.39     1245.17     29.08 o 
   2   8   9     1562.85     1553.31     37.18 o 
   3   8   9        6.33       17.55     10.95 o 
   4   8   9      267.97      298.34     39.82 o 
   5   8   9      219.90      281.18     26.51 o 
   6   8   9      446.53      423.57     32.99 o 
  -4   9   9      224.35      237.93     18.69 o 
  -3   9   9     1003.72     1030.80     35.88 o 
  -2   9   9       43.20       43.71     10.50 o 
  -1   9   9       20.77       27.05      9.72 o 
   0   9   9        0.24        0.54      9.26 o 
   1   9   9     1465.22     1458.23     48.71 o 
   2   9   9      189.35      173.50     17.00 o 
   3   9   9       58.79       76.73     16.49 o 
   4   9   9      660.88      677.39     53.09 o 
  -2  10   9      803.52      845.44     33.59 o 
  -1  10   9      255.16      248.57     22.11 o 
   0  10   9      208.54      180.14     19.51 o 
   1  10   9      298.51      333.37     60.87 o 
   2  10   9      524.64      621.48     59.49 o 
  -8   0  10     2361.89     2258.03     94.28 o 
  -6   0  10       50.65       59.42     12.81 o 
  -4   0  10     3254.08     3226.56     52.98 o 
  -2   0  10    18479.19    18794.77    209.75 o 
   0   0  10        9.06       18.00      4.23 o 
   2   0  10     4329.99     4115.19     56.01 o 
   4   0  10       53.70       77.80      6.63 o 
   6   0  10     1542.35     1424.20     58.58 o 
   8   0  10     7887.78     7573.13    175.74 o 
  -9   1  10      401.08      393.33     35.92 o 
  -8   1  10     1239.13     1215.18     72.31 o 
  -7   1  10     1082.57     1161.16     32.57 o 
  -6   1  10      331.26      341.84     19.77 o 
  -5   1  10      129.91      131.08      8.94 o 
  -4   1  10      485.51      403.33     12.02 o 
  -3   1  10       43.19       29.81      6.15 o 
  -2   1  10       71.97       80.36      7.89 o 
  -1   1  10     9855.46    10266.47    100.39 o 
   0   1  10     7933.99     8023.28     68.76 o 
   1   1  10      128.14      142.12      7.54 o 
   2   1  10     2708.80     2654.87     30.95 o 
   3   1  10     2405.76     2319.16     24.11 o 
   4   1  10       45.61       64.05      8.41 o 
   5   1  10      445.27      445.68     22.32 o 
   6   1  10        5.19        3.99      8.99 o 
   7   1  10      281.90      224.26     60.87 o 
   8   1  10       65.50       71.58     15.53 o 
   9   1  10       90.59       74.14     17.14 o 
  -9   2  10      241.94      249.00     59.49 o 
  -8   2  10      181.87      196.21     18.49 o 
  -7   2  10      950.61     1014.65     31.53 o 
  -6   2  10      188.79      203.77     23.60 o 
  -5   2  10     8783.39     8764.67     86.66 o 
  -4   2  10      736.67      767.93     22.05 o 
  -3   2  10     1976.59     1930.41     50.90 o 
  -2   2  10      145.22      187.09     10.69 o 
  -1   2  10     6527.04     6548.83     77.42 o 
   0   2  10     1952.12     2102.58     31.05 o 
   1   2  10       85.08      124.12      7.78 o 
   2   2  10     1351.49     1401.13     22.35 o 
   3   2  10     4672.34     4645.93     49.01 o 
   4   2  10        3.49       10.00      5.51 o 
   5   2  10     2995.46     2897.13     43.64 o 
   6   2  10      276.67      272.54     23.34 o 
   7   2  10      151.40      142.52     18.09 o 
   8   2  10      180.69      173.93     21.03 o 
   9   2  10     1887.66     1973.55     50.95 o 
  -9   3  10      143.48      117.84     28.37 o 
  -8   3  10      150.65      161.53     21.68 o 
  -7   3  10      580.53      571.86     25.65 o 
  -6   3  10     2269.06     2246.58     38.27 o 
  -5   3  10     1057.02     1063.27     24.34 o 
  -4   3  10      689.38      666.98     20.67 o 
  -3   3  10      638.23      606.03     25.22 o 
  -2   3  10      804.26      817.48     18.45 o 
  -1   3  10      925.67      815.89     15.62 o 
   0   3  10     2550.81     2602.96     33.00 o 
   1   3  10       16.47       30.64      7.13 o 
   2   3  10       99.91       69.95      8.05 o 
   3   3  10     3656.16     3567.07     43.37 o 
   4   3  10      166.25      170.39     12.45 o 
   5   3  10      385.05      397.78     18.18 o 
   6   3  10      139.54      101.63     14.89 o 
   7   3  10      198.68      214.17     31.12 o 
   8   3  10      136.10      131.77     16.11 o 
  -8   4  10     1524.99     1556.34     53.86 o 
  -7   4  10      254.86      264.98     16.66 o 
  -6   4  10     1012.68      980.78     22.84 o 
  -5   4  10      173.78      162.75     11.15 o 
  -4   4  10     3030.13     3108.51     42.71 o 
  -3   4  10      662.14      679.05     16.69 o 
  -2   4  10     6865.85     6885.01     73.60 o 
  -1   4  10     5629.58     5567.42     56.69 o 
   0   4  10      205.51      192.21     17.31 o 
   1   4  10      769.27      691.94     14.46 o 
   2   4  10      899.14      789.90     18.63 o 
   3   4  10      206.02      217.23     10.02 o 
   4   4  10     1059.16     1123.71     27.79 o 
   5   4  10      462.35      494.61     18.00 o 
   6   4  10     3141.51     3273.79     57.71 o 
   7   4  10       34.74       23.89     16.63 o 
   8   4  10     1718.51     1692.07     58.39 o 
  -8   5  10     1478.12     1365.87    149.19 o 
  -7   5  10      181.31      213.67     15.98 o 
  -6   5  10      200.25      205.62     15.34 o 
  -5   5  10     1140.51     1128.34     28.23 o 
  -4   5  10     1954.94     2015.09     42.71 o 
  -3   5  10     1175.82     1161.27     31.45 o 
  -2   5  10        0.44       -0.86      6.19 o 
  -1   5  10     1981.46     2064.36     30.66 o 
   0   5  10     5582.77     5305.29    103.25 o 
   1   5  10        4.99       12.40      5.57 o 
   2   5  10     2201.99     2159.93     33.13 o 
   3   5  10      354.65      357.66     18.23 o 
   4   5  10       60.97       65.46     10.01 o 
   5   5  10      619.22      649.04     25.70 o 
   6   5  10      557.97      523.79     25.83 o 
   7   5  10        3.52        9.00     11.86 o 
   8   5  10        5.60       19.12     11.69 o 
  -7   6  10     1183.85     1078.90     62.24 o 
  -6   6  10       77.93       75.60     11.89 o 
  -5   6  10     2206.20     2137.14     44.92 o 
  -4   6  10      442.35      474.80     24.02 o 
  -3   6  10     2426.86     2426.31     49.15 o 
  -2   6  10      233.86      242.37     23.56 o 
  -1   6  10      265.04      275.00     18.93 o 
   0   6  10     1504.21     1461.98     43.07 o 
   1   6  10      602.68      630.55     19.41 o 
   2   6  10     2383.88     2422.48     37.92 o 
   3   6  10     2277.06     2263.97     53.32 o 
   4   6  10        1.11       -1.02      8.72 o 
   5   6  10     3044.66     3092.75     80.55 o 
   6   6  10     1167.89     1247.71     43.13 o 
   7   6  10      272.36      280.99     39.36 o 
  -7   7  10      737.01      772.19     44.60 o 
  -6   7  10       41.37       48.52     11.07 o 
  -5   7  10      913.74      879.62     27.66 o 
  -4   7  10      630.46      617.81     27.77 o 
  -3   7  10     1099.18     1079.12     33.86 o 
  -2   7  10       87.03       91.78     13.36 o 
  -1   7  10      479.39      484.24     27.41 o 
   0   7  10      795.70      848.59     30.39 o 
   1   7  10      697.08      653.67     18.60 o 
   2   7  10      133.91      177.80     16.12 o 
   3   7  10      349.88      352.04     25.86 o 
   4   7  10       37.57       31.83     14.19 o 
   5   7  10      908.40      977.87     91.53 o 
   6   7  10       46.58       31.05     15.10 o 
  -6   8  10     1372.17     1415.72     55.82 o 
  -5   8  10      800.65      798.44     27.86 o 
  -4   8  10      489.50      498.82     28.67 o 
  -3   8  10        0.60       -3.03      8.90 o 
  -2   8  10     2011.73     2016.97    104.34 o 
  -1   8  10     1331.83     1406.19     33.94 o 
   0   8  10       57.23       58.04     10.41 o 
   1   8  10     2359.92     2355.84     37.58 o 
   2   8  10      843.52      912.02     28.47 o 
   3   8  10      121.95      135.25     25.17 o 
   4   8  10        3.85       17.84     11.96 o 
   5   8  10     1413.02     1419.82     48.86 o 
  -4   9  10      655.65      704.42     27.65 o 
  -3   9  10       14.93       22.56      9.81 o 
  -2   9  10       64.59       44.97     13.01 o 
  -1   9  10        0.34       -5.18      8.44 o 
   0   9  10     2789.81     2709.29     49.86 o 
   1   9  10      396.53      375.90     30.09 o 
   2   9  10     1237.63     1294.22     68.65 o 
   3   9  10      188.73      173.19     32.04 o 
   4   9  10       52.11       69.78     17.44 o 
  -2  10  10      910.06     1013.26     36.80 o 
  -1  10  10       20.20       30.49     12.81 o 
   0  10  10      108.17      147.09     18.48 o 
   1  10  10      255.05      218.12     25.56 o 
   2  10  10      704.44      790.81     57.66 o 
  -9   0  11       90.02      142.79     32.95 o 
  -7   0  11     3151.51     3158.68    107.09 o 
  -5   0  11      507.91      527.39     41.19 o 
  -3   0  11      467.51      390.83     27.46 o 
  -1   0  11     3953.02     3941.18     59.20 o 
   1   0  11    11238.13    11182.15    243.47 o 
   3   0  11      389.04      345.47     10.50 o 
   5   0  11      622.63      591.28     36.61 o 
   7   0  11     1911.58     1755.53     71.39 o 
   9   0  11      229.50      257.20     38.44 o 
  -9   1  11      408.33      415.14     35.92 o 
  -8   1  11     1531.70     1520.53     54.66 o 
  -7   1  11      311.91      384.70     30.99 o 
  -6   1  11       12.10       18.31      7.61 o 
  -5   1  11      554.11      562.76     30.67 o 
  -4   1  11     8530.81     8475.88     77.86 o 
  -3   1  11     1360.64     1305.93     27.16 o 
  -2   1  11     4267.79     4379.21     54.77 o 
  -1   1  11    17204.63    17573.73    161.88 o 
   0   1  11     1995.37     2061.90     26.01 o 
   1   1  11     7928.07     7944.80     79.12 o 
   2   1  11     5229.98     5033.77     49.37 o 
   3   1  11     2050.22     1995.43     22.52 o 
   4   1  11      172.17      157.20     18.82 o 
   5   1  11      109.57      106.03     13.90 o 
   6   1  11      402.43      361.29     27.92 o 
   7   1  11      516.17      508.46     31.71 o 
   8   1  11     2744.58     2686.52     66.98 o 
   9   1  11     1214.09     1255.43     47.23 o 
  -9   2  11        2.24        5.59     14.55 o 
  -8   2  11     1450.24     1498.66     54.83 o 
  -7   2  11        4.99       13.63      8.87 o 
  -6   2  11       18.76       18.83      8.86 o 
  -5   2  11      215.92      211.80     13.08 o 
  -4   2  11      454.04      428.34     17.12 o 
  -3   2  11      305.04      358.15     22.93 o 
  -2   2  11      708.68      704.18     22.73 o 
  -1   2  11     1057.82     1156.87     21.68 o 
   0   2  11     1383.81     1437.83     25.10 o 
   1   2  11      134.14      156.56      8.98 o 
   2   2  11     6596.05     6346.42     89.97 o 
   3   2  11      655.71      640.22     21.01 o 
   4   2  11     3263.86     3247.22     84.62 o 
   5   2  11       49.29       39.33     10.66 o 
   6   2  11      603.52      624.44     37.98 o 
   7   2  11        4.02       10.40     10.66 o 
   8   2  11      377.70      413.11     32.49 o 
   9   2  11       18.12       21.63     14.19 o 
  -9   3  11      378.34      411.19     36.36 o 
  -8   3  11     1707.34     1720.62     44.96 o 
  -7   3  11      101.41      100.37     14.21 o 
  -6   3  11      934.98      917.77     30.84 o 
  -5   3  11        5.60        1.76      5.95 o 
  -4   3  11     7449.67     7486.48     98.74 o 
  -3   3  11     1341.96     1268.69     26.81 o 
  -2   3  11     2930.27     2830.32     39.73 o 
  -1   3  11     8886.00     8613.72     67.16 o 
   0   3  11     3478.63     3447.89     44.53 o 
   1   3  11      874.20      803.35     18.01 o 
   2   3  11     2773.34     2432.27     38.30 o 
   3   3  11       34.35       46.37      6.80 o 
   4   3  11      680.97      722.69     23.82 o 
   5   3  11       45.68       44.33      8.62 o 
   6   3  11     2903.26     2938.82     65.04 o 
   7   3  11     1209.44     1086.80     40.45 o 
   8   3  11      813.73      815.12     32.21 o 
  -8   4  11        1.78        4.22     16.93 o 
  -7   4  11      562.50      608.36     26.36 o 
  -6   4  11       46.89       22.48      9.12 o 
  -5   4  11       91.32       78.79     11.47 o 
  -4   4  11       46.43       56.25     10.04 o 
  -3   4  11     3520.96     3489.88     68.54 o 
  -2   4  11        1.42        6.07      7.26 o 
  -1   4  11     2303.31     2237.14     34.48 o 
   0   4  11       45.92       74.60      9.91 o 
   1   4  11     5438.70     5338.01     64.53 o 
   2   4  11       21.04       23.86      6.76 o 
   3   4  11      379.92      360.57     15.99 o 
   4   4  11        1.67        0.08      7.03 o 
   5   4  11      230.33      249.82     14.77 o 
   6   4  11        0.32       -3.46      8.58 o 
   7   4  11      848.35      878.41     41.05 o 
   8   4  11       28.99       20.31     11.68 o 
  -8   5  11       25.90       24.90     15.49 o 
  -7   5  11      999.16      974.36     30.78 o 
  -6   5  11      119.70      137.83     13.36 o 
  -5   5  11     1303.36     1305.67     41.10 o 
  -4   5  11     4153.31     4084.66     65.57 o 
  -3   5  11       16.37        7.10      6.59 o 
  -2   5  11     2378.23     2282.74     45.10 o 
  -1   5  11    10006.47     9994.65    225.51 o 
   0   5  11      218.03      253.99     12.65 o 
   1   5  11     4881.23     4802.73     57.06 o 
   2   5  11      780.38      744.34     23.36 o 
   3   5  11     1829.99     1753.76     48.53 o 
   4   5  11      424.04      471.18     20.85 o 
   5   5  11     1469.27     1438.26     34.47 o 
   6   5  11      198.24      216.48     22.65 o 
   7   5  11      146.49      146.00     21.33 o 
   8   5  11      323.52      301.79     23.90 o 
  -7   6  11        6.77       11.17      8.64 o 
  -6   6  11     2200.56     2187.97     43.06 o 
  -5   6  11      262.43      216.28     21.42 o 
  -4   6  11      633.16      670.86     26.71 o 
  -3   6  11       74.32       85.81     12.54 o 
  -2   6  11       69.00       98.02     13.14 o 
  -1   6  11     1184.47     1122.50     32.65 o 
   0   6  11       53.20       49.23      7.87 o 
   1   6  11        3.85       11.62      6.59 o 
   2   6  11     2749.04     2819.78     41.41 o 
   3   6  11     1676.85     1631.81     44.53 o 
   4   6  11     3461.43     3527.12     71.83 o 
   5   6  11       24.92       25.90     11.86 o 
   6   6  11      169.40      178.01     23.80 o 
   7   6  11       44.53       72.31     24.71 o 
  -6   7  11       48.63       57.81     12.81 o 
  -5   7  11        4.31        5.53      8.45 o 
  -4   7  11     1681.96     1806.02     62.53 o 
  -3   7  11      387.49      450.05     26.03 o 
  -2   7  11     3424.81     3307.28     69.76 o 
  -1   7  11     1106.88     1084.41     33.76 o 
   0   7  11     1159.42     1073.11     34.39 o 
   1   7  11        0.40        1.02      5.95 o 
   2   7  11     2496.15     2607.64     43.99 o 
   3   7  11        2.53       10.07      9.89 o 
   4   7  11        4.44       -0.43     14.19 o 
   5   7  11      594.25      574.81     32.56 o 
   6   7  11      424.29      512.19     34.78 o 
  -5   8  11      162.46      200.01     17.67 o 
  -4   8  11        0.36       17.69     10.59 o 
  -3   8  11      219.98      257.66     21.68 o 
  -2   8  11      206.38      192.28     19.01 o 
  -1   8  11        2.37       -2.12      8.48 o 
   0   8  11      124.22      105.91     13.08 o 
   1   8  11     2426.91     2380.98     63.28 o 
   2   8  11       28.97       46.77     12.90 o 
   3   8  11      325.39      415.10     29.58 o 
   4   8  11       17.56       28.51     17.39 o 
   5   8  11      233.74      235.65     24.91 o 
  -4   9  11       99.02      105.42     21.18 o 
  -3   9  11       27.10       52.30     12.06 o 
  -2   9  11      410.50      381.06     35.45 o 
  -1   9  11     3777.43     3800.27     61.46 o 
   0   9  11        0.03       -0.30      8.68 o 
   1   9  11     1194.36     1180.92     44.60 o 
   2   9  11        5.40       30.20     20.14 o 
   3   9  11      630.58      686.17     34.66 o 
   4   9  11       25.42       20.14     13.18 o 
  -1  10  11      102.68      117.64     17.42 o 
   0  10  11        7.78       -6.89     14.12 o 
   1  10  11        5.36       13.05     13.90 o 
  -8   0  12     2669.75     2510.65    100.68 o 
  -6   0  12     3491.52     3410.38    105.26 o 
  -4   0  12      198.07      206.86     25.63 o 
  -2   0  12      226.66      296.15     16.49 o 
   0   0  12    13886.96    14472.77    133.67 o 
   2   0  12     1770.12     1626.49     31.67 o 
   4   0  12        5.25        7.32     10.07 o 
   6   0  12     1178.41     1114.83     54.00 o 
   8   0  12      910.78      774.34     52.17 o 
  -9   1  12       88.79      120.78     21.98 o 
  -8   1  12     1082.84     1222.50     49.07 o 
  -7   1  12      182.69      237.00     52.17 o 
  -6   1  12     1102.30     1060.08     35.12 o 
  -5   1  12     2290.37     2215.86     40.64 o 
  -4   1  12     3265.83     3325.84     39.59 o 
  -3   1  12     3124.68     3088.73     46.34 o 
  -2   1  12     1379.18     1165.79     24.74 o 
  -1   1  12     1834.52     1836.54     30.82 o 
   0   1  12      641.91      681.49     14.51 o 
   1   1  12     1990.36     2045.76     27.85 o 
   2   1  12     2504.81     2318.87     29.77 o 
   3   1  12      941.35      914.75     17.53 o 
   4   1  12      764.96      807.41     16.68 o 
   5   1  12     3159.72     3179.87    108.46 o 
   6   1  12     2158.29     2086.60     53.06 o 
   7   1  12       96.10       85.35     25.17 o 
   8   1  12      978.39     1034.79    132.72 o 
   9   1  12      264.77      321.26     29.75 o 
  -9   2  12      148.90      176.40     25.51 o 
  -8   2  12       17.29       -1.69     12.51 o 
  -7   2  12      793.04      833.65     28.84 o 
  -6   2  12      432.84      424.17     20.77 o 
  -5   2  12      937.57      952.73     23.01 o 
  -4   2  12      112.71      117.31     11.39 o 
  -3   2  12       29.85       43.60      7.36 o 
  -2   2  12      433.93      380.96     21.10 o 
  -1   2  12      352.15      319.43     21.40 o 
   0   2  12       91.21      115.15      8.97 o 
   1   2  12      177.62      160.72      9.41 o 
   2   2  12      280.95      325.95     11.84 o 
   3   2  12      675.52      600.16     20.61 o 
   4   2  12       78.46       67.67      7.30 o 
   5   2  12      708.32      745.80     54.92 o 
   6   2  12        0.19        5.49      9.06 o 
   7   2  12       34.87       35.13     12.61 o 
   8   2  12        0.02       -7.90     11.44 o 
  -8   3  12      378.64      394.53     25.58 o 
  -7   3  12      610.53      628.10     32.10 o 
  -6   3  12       94.34       98.79     10.81 o 
  -5   3  12     3593.95     3559.54     56.80 o 
  -4   3  12        3.69       -0.43      5.69 o 
  -3   3  12     2459.95     2424.00     62.71 o 
  -2   3  12     1294.79     1197.45     24.04 o 
  -1   3  12     1553.81     1490.28     20.39 o 
   0   3  12      614.74      628.60     18.16 o 
   1   3  12     1974.11     1868.39     29.04 o 
   2   3  12     1335.69     1322.77     27.56 o 
   3   3  12     3379.60     3321.60     44.26 o 
   4   3  12      135.84      142.74     12.23 o 
   5   3  12     3980.94     3971.32     57.57 o 
   6   3  12      785.51      734.45     43.48 o 
   7   3  12      155.55      173.08     25.17 o 
   8   3  12      510.04      532.93     30.11 o 
  -8   4  12     2174.53     2158.31    103.89 o 
  -7   4  12        2.89       -2.83      8.62 o 
  -6   4  12      514.16      501.87     24.73 o 
  -5   4  12      666.88      636.32     54.00 o 
  -4   4  12      472.76      463.45     22.57 o 
  -3   4  12        9.41        3.57      6.92 o 
  -2   4  12      289.84      280.57     23.63 o 
  -1   4  12     1100.33     1139.72     21.05 o 
   0   4  12     6710.52     6670.03     68.03 o 
   1   4  12        5.20        6.00      5.95 o 
   2   4  12     1648.27     1614.77     32.91 o 
   3   4  12      292.55      303.12     17.05 o 
   4   4  12      409.89      416.35     26.54 o 
   5   4  12      267.94      277.20     26.57 o 
   6   4  12      256.73      199.35     17.37 o 
   7   4  12      180.40      189.17     18.66 o 
   8   4  12       44.53       43.19     22.40 o 
  -8   5  12     2075.86     2014.37     63.70 o 
  -7   5  12      320.80      317.65     29.20 o 
  -6   5  12      757.20      746.30     38.54 o 
  -5   5  12      670.39      716.53     30.45 o 
  -4   5  12      491.18      470.48     24.64 o 
  -3   5  12     2935.65     2762.92     63.45 o 
  -2   5  12     7572.18     7292.39    181.28 o 
  -1   5  12      322.03      331.61     20.78 o 
   0   5  12      108.01      106.46      9.35 o 
   1   5  12      407.62      437.60     17.24 o 
   2   5  12     4004.76     4136.15     90.19 o 
   3   5  12       86.89      109.89     12.28 o 
   4   5  12     1079.11     1101.88     35.92 o 
   5   5  12      410.73      452.64     38.44 o 
   6   5  12     1124.43     1138.08     83.75 o 
   7   5  12      608.00      591.84     35.23 o 
  -7   6  12      759.97      718.79     26.62 o 
  -6   6  12        7.59       12.76      8.64 o 
  -5   6  12      322.52      377.49     23.93 o 
  -4   6  12        7.64       15.18      8.73 o 
  -3   6  12       18.14       13.70     12.73 o 
  -2   6  12     1238.41     1206.88     34.62 o 
  -1   6  12      471.46      463.29     26.07 o 
   0   6  12       15.16       11.95      6.00 o 
   1   6  12      486.18      514.51     24.04 o 
   2   6  12        6.62        2.09      5.96 o 
   3   6  12     2995.28     2986.96     63.39 o 
   4   6  12      153.07      141.10     34.78 o 
   5   6  12       39.13       42.44     19.22 o 
   6   6  12       32.01       28.37     19.22 o 
   7   6  12        5.59       15.56     19.22 o 
  -6   7  12        1.57        4.70      9.00 o 
  -5   7  12     4583.86     4637.45     78.87 o 
  -4   7  12        1.70       10.11      9.51 o 
  -3   7  12      800.76      708.30     66.48 o 
  -2   7  12       16.29       11.25     12.66 o 
  -1   7  12      966.61      953.92     32.17 o 
   0   7  12      379.69      358.48     23.53 o 
   1   7  12     1510.24     1526.91     28.51 o 
   2   7  12        5.05        3.72      6.78 o 
   3   7  12     2195.03     2084.82     53.53 o 
   4   7  12       32.70       35.29     18.31 o 
   5   7  12     1520.93     1542.27     68.65 o 
   6   7  12      402.35      423.25     37.07 o 
  -5   8  12      558.17      593.50     28.35 o 
  -4   8  12      266.05      251.39     21.63 o 
  -3   8  12       74.30       85.50     14.78 o 
  -2   8  12      488.51      508.70     29.39 o 
  -1   8  12      342.72      362.40     25.09 o 
   0   8  12     2031.53     1966.80     40.91 o 
   1   8  12       35.16       33.83     10.02 o 
   2   8  12     1184.99     1128.66     39.88 o 
   3   8  12      686.88      643.64     31.54 o 
   4   8  12       52.81       43.43     20.59 o 
   5   8  12      524.19      558.49     37.21 o 
  -4   9  12      156.66      181.40     20.38 o 
  -3   9  12      319.19      328.12     25.29 o 
  -2   9  12     3193.89     3106.04     55.90 o 
  -1   9  12      979.91      994.35     31.20 o 
   0   9  12       51.90       50.21     11.55 o 
   1   9  12       30.64       52.06     15.49 o 
   2   9  12     3243.19     3405.80    116.24 o 
   3   9  12       64.22       59.49     23.80 o 
  -9   0  13     2548.01     2472.21    106.17 o 
  -7   0  13      253.30      226.08     34.78 o 
  -5   0  13     4553.23     4633.06     73.21 o 
  -3   0  13      327.61      318.52     29.29 o 
  -1   0  13    12445.83    11989.17    144.52 o 
   1   0  13    12852.21    12846.01    260.86 o 
   3   0  13      760.44      778.47     17.05 o 
   5   0  13     3344.62     3089.11     89.70 o 
   7   0  13       95.71      118.99     24.71 o 
  -9   1  13      905.42      983.58     83.75 o 
  -8   1  13       44.80       48.47     16.14 o 
  -7   1  13       54.39       73.56     16.14 o 
  -6   1  13     3213.42     3200.35     53.55 o 
  -5   1  13       11.51       26.63      8.32 o 
  -4   1  13       75.77       83.44     10.36 o 
  -3   1  13     1371.82     1373.90     29.53 o 
  -2   1  13       27.40       12.12      5.44 o 
  -1   1  13      666.61      668.56     18.36 o 
   0   1  13     1327.01     1454.93     22.62 o 
   1   1  13     3951.95     3726.08     42.01 o 
   2   1  13     3503.00     3502.16     40.00 o 
   3   1  13      267.16      259.55     10.78 o 
   4   1  13     3256.28     3155.82     37.53 o 
   5   1  13     1115.04     1058.61     35.60 o 
   6   1  13       49.04       40.97     15.10 o 
   7   1  13       57.52       31.47     15.10 o 
   8   1  13        9.97       13.87     14.64 o 
  -9   2  13       89.21       94.48     21.24 o 
  -8   2  13     1433.04     1517.26     55.38 o 
  -7   2  13       32.82       34.88     10.43 o 
  -6   2  13        5.82       14.91      8.20 o 
  -5   2  13      988.99      934.56     36.46 o 
  -4   2  13     3219.85     3150.70     50.32 o 
  -3   2  13      108.45      118.43     10.80 o 
  -2   2  13    12264.33    11886.28    121.01 o 
  -1   2  13      428.13      460.11     11.64 o 
   0   2  13      227.88      202.90     11.79 o 
   1   2  13       72.11       87.86      7.44 o 
   2   2  13    11143.98    11269.29    144.73 o 
   3   2  13        0.53        2.92      4.46 o 
   4   2  13      331.76      333.97     13.29 o 
   5   2  13       34.68       21.91     10.07 o 
   6   2  13      439.26      540.94     40.27 o 
   7   2  13       59.81       55.10     14.19 o 
   8   2  13      413.88      408.51     31.69 o 
  -8   3  13      324.18      386.25     50.34 o 
  -7   3  13      607.57      632.52     27.06 o 
  -6   3  13     1947.07     1919.79     45.97 o 
  -5   3  13       36.89       55.82     10.08 o 
  -4   3  13     1638.87     1577.36     33.80 o 
  -3   3  13      614.32      563.05     35.41 o 
  -2   3  13      749.04      707.31     18.79 o 
  -1   3  13     1550.65     1582.74     35.73 o 
   0   3  13      751.51      788.88     17.87 o 
   1   3  13     2177.04     2207.25     32.75 o 
   2   3  13     3240.42     3129.91     46.20 o 
   3   3  13      121.32      119.23      9.57 o 
   4   3  13     2378.04     2375.70     65.92 o 
   5   3  13       28.90       42.30     11.96 o 
   6   3  13      143.04      136.34     17.79 o 
   7   3  13      186.28      165.55     30.20 o 
   8   3  13      449.09      476.50     34.62 o 
  -8   4  13      243.41      287.66     28.81 o 
  -7   4  13      447.12      404.22     24.44 o 
  -6   4  13       22.17       31.57      9.87 o 
  -5   4  13     1125.59     1138.71     41.04 o 
  -4   4  13       49.33       39.34      9.80 o 
  -3   4  13        1.77       -1.55      6.71 o 
  -2   4  13     2363.36     2384.38     45.31 o 
  -1   4  13    15586.82    15785.11    133.55 o 
   0   4  13        0.74       -0.83      4.29 o 
   1   4  13     5058.11     5036.31     93.27 o 
   2   4  13      763.34      709.62     21.94 o 
   3   4  13      719.96      744.88     54.84 o 
   4   4  13       60.10       77.35     13.73 o 
   5   4  13     1199.73     1174.78     30.84 o 
   6   4  13       27.11       32.48     11.96 o 
   7   4  13        4.50        7.12      9.85 o 
   8   4  13      115.96      109.51     16.80 o 
  -7   5  13      107.07      116.53     13.56 o 
  -6   5  13      448.39      520.74     23.07 o 
  -5   5  13      825.39      784.21     28.94 o 
  -4   5  13      669.98      651.45     25.76 o 
  -3   5  13       12.06       21.19      8.42 o 
  -2   5  13      603.93      593.90     23.85 o 
  -1   5  13      157.58      137.96     14.09 o 
   0   5  13     1455.91     1456.48     45.97 o 
   1   5  13     4035.06     4136.25     52.91 o 
   2   5  13     1305.66     1391.42     33.83 o 
   3   5  13       51.06       87.25     11.15 o 
   4   5  13     1481.09     1471.50     41.71 o 
   5   5  13     1610.26     1616.25     45.83 o 
   6   5  13      542.92      500.67     46.68 o 
   7   5  13      429.14      432.93     45.76 o 
  -7   6  13      242.78      226.16     18.14 o 
  -6   6  13        1.17       -3.52      8.34 o 
  -5   6  13     2252.97     2212.46     51.08 o 
  -4   6  13     2624.70     2581.55     54.21 o 
  -3   6  13      533.19      478.11     26.20 o 
  -2   6  13     2844.78     2846.39     85.04 o 
  -1   6  13       29.72       26.84      9.51 o 
   0   6  13       73.25      125.90     14.45 o 
   1   6  13       42.46       40.77      7.93 o 
   2   6  13     2456.86     2472.81     38.99 o 
   3   6  13      174.81      194.61     16.39 o 
   4   6  13       53.22       62.24     13.59 o 
   5   6  13       96.47       99.50     16.79 o 
   6   6  13     1632.89     1672.24     75.05 o 
   7   6  13      287.57      242.55     37.53 o 
  -6   7  13     1198.77     1251.63     63.82 o 
  -5   7  13        3.26       23.16     10.98 o 
  -4   7  13      528.70      516.55     35.67 o 
  -3   7  13       21.59        9.89     10.18 o 
  -2   7  13      352.80      409.76     25.65 o 
  -1   7  13        4.72        7.72      8.73 o 
   0   7  13       32.37       40.18     10.59 o 
   1   7  13      843.33      826.70     30.74 o 
   2   7  13     2008.52     2102.93     45.12 o 
   3   7  13       77.15       82.31     15.49 o 
   4   7  13     1721.51     1686.73     50.16 o 
   5   7  13      148.67      155.75     20.71 o 
   6   7  13        1.32        0.00     16.48 o 
  -5   8  13      861.83      889.86     34.78 o 
  -4   8  13      125.43      137.38     20.08 o 
  -3   8  13     1167.76     1162.21     46.48 o 
  -2   8  13     1247.24     1164.12     60.38 o 
  -1   8  13     3124.70     3151.66     85.07 o 
   0   8  13       12.41       16.24      9.30 o 
   1   8  13     1683.46     1647.29     37.58 o 
   2   8  13     1589.33     1696.95     75.97 o 
   3   8  13      214.11      167.34     20.06 o 
   4   8  13       32.66       54.51     30.66 o 
   5   8  13       44.22       49.27     15.20 o 
  -3   9  13      243.03      234.39     37.95 o 
  -2   9  13        1.15       -3.81      8.83 o 
  -1   9  13        0.66        1.06      9.04 o 
   0   9  13       60.03       46.85     11.81 o 
   1   9  13     1431.90     1529.96    126.77 o 
   2   9  13      144.89      140.96     32.04 o 
   3   9  13      152.22      161.09     32.04 o 
  -8   0  14     1619.35     1525.79     77.80 o 
  -6   0  14     2727.74     2753.20     94.28 o 
  -4   0  14      976.57      924.45     46.68 o 
  -2   0  14    10473.19    10523.12    194.04 o 
   0   0  14     2080.32     2161.41     34.11 o 
   2   0  14     9291.00     9716.15    117.64 o 
   4   0  14      358.01      366.12     33.87 o 
   6   0  14     2744.08     2542.68     86.04 o 
   8   0  14     1014.56     1199.95     64.99 o 
  -9   1  14       24.18       11.98     14.19 o 
  -8   1  14      803.69      875.91     55.83 o 
  -7   1  14       27.30       36.15     13.59 o 
  -6   1  14        1.36        5.78      9.37 o 
  -5   1  14     1229.47     1168.18     29.17 o 
  -4   1  14       31.45       28.14      7.61 o 
  -3   1  14      167.38      203.76     13.98 o 
  -2   1  14      322.90      358.80     23.30 o 
  -1   1  14       24.69       42.17      8.43 o 
   0   1  14      310.34      256.58     14.14 o 
   1   1  14       28.24       20.46      5.55 o 
   2   1  14     3616.29     3679.18     49.28 o 
   3   1  14     1844.98     1845.24     27.56 o 
   4   1  14       56.84       77.49     12.81 o 
   5   1  14      163.21      163.18     17.79 o 
   6   1  14      173.65      172.45     19.73 o 
   7   1  14        7.85       -0.08     10.66 o 
   8   1  14      194.87      160.31     21.67 o 
  -8   2  14      610.66      615.85     38.71 o 
  -7   2  14     2407.45     2276.80     63.33 o 
  -6   2  14      104.43      100.74     12.72 o 
  -5   2  14     8037.63     7855.22    110.50 o 
  -4   2  14      633.02      622.06     21.59 o 
  -3   2  14     3532.72     3566.70     52.85 o 
  -2   2  14     1737.52     1709.40     32.00 o 
  -1   2  14      895.48      909.74     19.55 o 
   0   2  14       57.85       61.10      7.65 o 
   1   2  14     4038.59     3828.35     56.11 o 
   2   2  14      432.91      412.41     13.67 o 
   3   2  14     1327.09     1325.38     24.35 o 
   4   2  14       47.42       54.12      7.24 o 
   5   2  14     5094.93     5212.63     89.96 o 
   6   2  14       54.69       70.32     22.88 o 
   7   2  14      334.16      303.54     26.51 o 
   8   2  14       39.86       47.93     15.85 o 
  -8   3  14      500.43      592.19     62.24 o 
  -7   3  14      449.03      445.28     31.88 o 
  -6   3  14        9.81        5.20      8.32 o 
  -5   3  14      907.77      942.82     28.10 o 
  -4   3  14     2119.66     2032.88     55.44 o 
  -3   3  14       37.83       30.99      7.40 o 
  -2   3  14      103.65      111.41     11.37 o 
  -1   3  14     2226.23     2231.39     31.46 o 
   0   3  14     3663.20     3657.67     44.51 o 
   1   3  14      626.11      623.07     17.15 o 
   2   3  14      647.72      672.83     20.33 o 
   3   3  14      424.91      423.74     19.14 o 
   4   3  14      104.31      112.03      9.86 o 
   5   3  14       18.49       28.37     11.00 o 
   6   3  14      161.04      125.56     17.79 o 
   7   3  14        7.57       -1.37     11.00 o 
   8   3  14      235.89      233.10     27.92 o 
  -8   4  14     1048.70      989.97     64.07 o 
  -7   4  14      379.36      374.21     24.08 o 
  -6   4  14     1334.28     1269.73     44.92 o 
  -5   4  14     2004.54     1851.50     53.55 o 
  -4   4  14      929.28      979.57     37.12 o 
  -3   4  14       14.35        8.54      7.65 o 
  -2   4  14     8845.50     8643.47    105.03 o 
  -1   4  14       33.70       40.70      9.26 o 
   0   4  14      360.06      341.43     14.07 o 
   1   4  14     1935.45     1916.20     32.16 o 
   2   4  14     3582.46     3557.27     53.65 o 
   3   4  14       57.63       61.73      9.83 o 
   4   4  14      179.00      198.49     20.25 o 
   5   4  14     1497.49     1388.42     66.64 o 
   6   4  14      621.96      586.66     30.74 o 
   7   4  14      235.45      238.23     20.93 o 
  -7   5  14       44.33       64.67     12.29 o 
  -6   5  14       29.40       32.85      9.31 o 
  -5   5  14       81.16       65.62     12.15 o 
  -4   5  14      305.30      289.39     21.11 o 
  -3   5  14       21.77       16.21      8.53 o 
  -2   5  14       25.79       21.22      8.44 o 
  -1   5  14       10.25        6.85      7.79 o 
   0   5  14      441.24      443.10     16.45 o 
   1   5  14      445.46      453.62     17.58 o 
   2   5  14     1319.03     1265.57     31.46 o 
   3   5  14     1582.45     1488.26     35.12 o 
   4   5  14      154.54      174.49     27.46 o 
   5   5  14      161.02      128.21     17.33 o 
   6   5  14      270.30      275.50     36.61 o 
   7   5  14       56.11       48.51     21.97 o 
  -7   6  14      435.05      467.74     25.23 o 
  -6   6  14      470.59      449.06     23.86 o 
  -5   6  14     5405.90     5305.57     85.28 o 
  -4   6  14      124.90      116.29     15.25 o 
  -3   6  14     1313.37     1362.71     38.48 o 
  -2   6  14     1560.13     1590.82     53.93 o 
  -1   6  14       13.46       27.97      9.80 o 
   0   6  14      493.40      470.27     25.80 o 
   1   6  14      549.08      544.61     19.36 o 
   2   6  14     1421.22     1455.31     35.60 o 
   3   6  14      929.42      961.88     29.75 o 
   4   6  14       23.37       45.27     12.61 o 
   5   6  14     4023.75     3878.62     80.09 o 
   6   6  14      217.55      226.08     34.78 o 
  -6   7  14      436.03      415.40     24.45 o 
  -5   7  14      182.18      178.42     19.49 o 
  -4   7  14       51.57       63.41     13.72 o 
  -3   7  14      102.92      147.73     17.01 o 
  -2   7  14      886.07      772.37     30.61 o 
  -1   7  14     1622.32     1561.90     42.28 o 
   0   7  14      728.63      734.37     57.10 o 
   1   7  14      335.47      305.85     50.08 o 
   2   7  14      127.71      143.68     18.55 o 
   3   7  14      870.09      943.82     36.53 o 
   4   7  14       89.80       87.42     15.53 o 
   5   7  14      107.60       97.29     28.83 o 
  -5   8  14     1187.43     1139.44     39.63 o 
  -4   8  14      457.44      455.17     29.68 o 
  -3   8  14      250.35      309.55     24.65 o 
  -2   8  14     2692.29     2562.32     58.07 o 
  -1   8  14      647.75      659.86     35.83 o 
   0   8  14      313.54      328.20     27.09 o 
   1   8  14      719.59      750.41     26.08 o 
   2   8  14      450.75      473.55     35.97 o 
   3   8  14       84.23      119.85     18.37 o 
   4   8  14      276.67      273.35     27.92 o 
  -3   9  14       10.81        2.81      8.08 o 
  -2   9  14        1.72       -4.08     10.36 o 
  -1   9  14       20.23       20.93     10.22 o 
   0   9  14      573.94      589.09     31.18 o 
   1   9  14      154.18      135.37     22.87 o 
   2   9  14      269.34      311.20     43.02 o 
  -7   0  15      494.85      621.48     54.92 o 
  -5   0  15       83.11       86.04     20.14 o 
  -3   0  15     2554.57     2565.57     76.88 o 
  -1   0  15      713.62      742.80     24.91 o 
   1   0  15     4546.83     4498.05     67.16 o 
   3   0  15     1930.40     1978.22     31.11 o 
   5   0  15     2361.52     2462.14     81.46 o 
   7   0  15     1269.46     1311.61     64.99 o 
  -8   1  15      781.50      789.56     48.97 o 
  -7   1  15      121.13      119.80     32.49 o 
  -6   1  15      733.98      693.35    102.51 o 
  -5   1  15     1359.02     1416.05     32.84 o 
  -4   1  15     1644.36     1560.43     43.23 o 
  -3   1  15       79.53      107.33     11.16 o 
  -2   1  15     4123.54     4134.56     57.07 o 
  -1   1  15    11544.85    11431.19    117.48 o 
   0   1  15       34.76       37.02      8.73 o 
   1   1  15     6500.71     6376.72     63.95 o 
   2   1  15     3339.14     3413.42     56.50 o 
   3   1  15        7.40       13.51      4.77 o 
   4   1  15      500.88      525.92     25.56 o 
   5   1  15     1037.62     1072.67     37.21 o 
   6   1  15      521.03      488.15     31.05 o 
   7   1  15        9.82        7.91     10.95 o 
   8   1  15       38.31       73.01     16.68 o 
  -8   2  15     1930.20     1886.77     95.65 o 
  -7   2  15        2.49       -9.15     13.73 o 
  -6   2  15     5285.11     5248.22     78.33 o 
  -5   2  15      635.84      562.09     39.72 o 
  -4   2  15        4.66        2.43      7.69 o 
  -3   2  15       24.87       28.99     13.52 o 
  -2   2  15      878.27      862.83     23.45 o 
  -1   2  15       38.96       52.75      7.65 o 
   0   2  15     1885.31     1821.15     45.02 o 
   1   2  15       19.49       22.44      6.21 o 
   2   2  15     2612.62     2470.57     52.58 o 
   3   2  15       46.04       55.32      7.13 o 
   4   2  15     7299.16     7315.91     78.74 o 
   5   2  15      423.09      401.00     57.66 o 
   6   2  15      253.31      256.23     22.97 o 
   7   2  15       21.64       19.20     13.73 o 
   8   2  15      363.11      335.78     29.75 o 
  -8   3  15     1426.29     1275.00     77.80 o 
  -7   3  15       73.88       76.70     16.49 o 
  -6   3  15      197.73      192.08     16.84 o 
  -5   3  15      536.07      536.65     30.13 o 
  -4   3  15     2134.44     2036.12     53.43 o 
  -3   3  15      759.28      771.95     33.87 o 
  -2   3  15     7057.87     7016.22     85.53 o 
  -1   3  15     2235.85     2140.72     31.72 o 
   0   3  15      222.55      266.28     12.53 o 
   1   3  15     2984.21     2864.16     39.75 o 
   2   3  15     3329.20     3289.60     49.33 o 
   3   3  15      153.70      151.47     12.45 o 
   4   3  15      227.29      224.88     29.20 o 
   5   3  15       16.36       20.48     11.31 o 
   6   3  15      571.23      569.73     30.09 o 
   7   3  15        6.77        9.43     11.96 o 
   8   3  15      931.35      852.95     40.11 o 
  -8   4  15       60.34       30.20     25.63 o 
  -7   4  15      699.00      655.88     28.48 o 
  -6   4  15       44.18       41.03     10.94 o 
  -5   4  15      783.34      797.98     36.61 o 
  -4   4  15        1.00       -1.39      8.72 o 
  -3   4  15      377.80      397.92     22.85 o 
  -2   4  15     1316.99     1352.66     34.77 o 
  -1   4  15       63.51       81.15     12.01 o 
   0   4  15      522.19      532.11     16.57 o 
   1   4  15     6031.78     6192.63     76.48 o 
   2   4  15      495.72      480.00     18.91 o 
   3   4  15      461.41      448.35     19.13 o 
   4   4  15       10.26        4.66      6.86 o 
   5   4  15     1859.26     1885.68     53.02 o 
   6   4  15       57.80       51.39     30.66 o 
   7   4  15      699.63      789.94     31.52 o 
  -7   5  15       50.11       51.19     11.34 o 
  -6   5  15        0.82        6.89      8.05 o 
  -5   5  15     1422.32     1373.04     39.42 o 
  -4   5  15      107.17      127.11     19.02 o 
  -3   5  15       81.16       69.94     11.92 o 
  -2   5  15     1430.23     1425.57     37.52 o 
  -1   5  15     4628.44     4406.24     88.33 o 
   0   5  15      736.96      682.86     25.91 o 
   1   5  15     4216.60     4141.41     79.05 o 
   2   5  15      723.87      699.39     28.02 o 
   3   5  15        5.40       16.28      8.32 o 
   4   5  15       20.11       10.16     10.53 o 
   5   5  15      870.29      927.29     43.93 o 
   6   5  15       15.53        7.32     17.39 o 
   7   5  15        4.94        6.41     19.22 o 
  -6   6  15     1770.63     1715.81     68.83 o 
  -5   6  15     1613.90     1701.80     45.58 o 
  -4   6  15      805.18      854.04     43.48 o 
  -3   6  15      122.81      115.98     15.67 o 
  -2   6  15      205.24      223.80     21.90 o 
  -1   6  15       24.46       13.92      9.09 o 
   0   6  15       15.40       19.41      9.65 o 
   1   6  15       98.44      114.64     20.23 o 
   2   6  15     1255.19     1322.33     34.80 o 
   3   6  15       66.27       71.45     11.83 o 
   4   6  15     3165.01     3192.52     68.93 o 
   5   6  15     1743.02     1659.19     49.48 o 
   6   6  15      108.32       86.95     24.71 o 
  -5   7  15      123.46      169.13     19.30 o 
  -4   7  15     2230.72     2250.18     57.94 o 
  -3   7  15      309.34      275.62     22.33 o 
  -2   7  15     1990.01     2050.75     51.25 o 
  -1   7  15      194.97      193.18     19.01 o 
   0   7  15      223.92      201.05     19.54 o 
   1   7  15      377.78      371.53     48.34 o 
   2   7  15     1933.41     1914.39     57.79 o 
   3   7  15       11.30       20.54     11.44 o 
   4   7  15       64.71       94.14     16.79 o 
   5   7  15        9.49       19.62     12.61 o 
  -4   8  15      109.74      132.42     18.28 o 
  -3   8  15     1234.89     1207.13     40.50 o 
  -2   8  15      564.36      610.02     33.75 o 
  -1   8  15      255.40      270.48     22.86 o 
   0   8  15      267.71      235.72     21.41 o 
   1   8  15      886.73      917.10     29.01 o 
   2   8  15      373.56      397.24     32.93 o 
   3   8  15      336.16      291.98     38.44 o 
   4   8  15      125.95      151.41     21.51 o 
  -2   9  15        5.53       -1.06     11.24 o 
  -1   9  15     1154.31     1234.94     74.48 o 
   0   9  15        5.39       -2.20      9.65 o 
   1   9  15     1062.00     1239.25     56.75 o 
   2   9  15       33.43       21.05     21.05 o 
  -8   0  16     1932.46     1873.60     86.95 o 
  -6   0  16      707.07      667.25     46.68 o 
  -4   0  16      114.36       81.46     20.14 o 
  -2   0  16      436.91      378.02     27.46 o 
   0   0  16     3869.22     3782.49     68.19 o 
   2   0  16     1664.71     1744.69     48.97 o 
   4   0  16      685.43      627.89     39.36 o 
   6   0  16       17.04        2.75     13.73 o 
   8   0  16      958.15      968.38     59.49 o 
  -8   1  16     2004.11     2048.92     64.63 o 
  -7   1  16       73.09       72.81     16.14 o 
  -6   1  16      747.03      736.86     45.31 o 
  -5   1  16     1981.52     2110.36     64.07 o 
  -4   1  16     2240.30     2214.19     70.48 o 
  -3   1  16     1890.58     1940.67     38.51 o 
  -2   1  16     7391.79     7227.28     93.17 o 
  -1   1  16      141.28      155.43     17.52 o 
   0   1  16      168.69      141.16      9.35 o 
   1   1  16     1632.31     1633.84     30.88 o 
   2   1  16     1140.35     1038.71     21.04 o 
   3   1  16      310.43      318.46     12.89 o 
   4   1  16     3470.36     3391.93     67.95 o 
   5   1  16     2098.08     2164.24     54.69 o 
   6   1  16      419.65      422.83     29.75 o 
   7   1  16      568.24      532.14     34.28 o 
   8   1  16     2018.63     1887.57     58.89 o 
  -8   2  16        0.70       16.48     20.14 o 
  -7   2  16     1251.33     1277.50     47.57 o 
  -6   2  16      182.49      208.71     30.66 o 
  -5   2  16       37.94       23.72      8.87 o 
  -4   2  16       13.59       10.30      7.21 o 
  -3   2  16      453.07      469.18     18.97 o 
  -2   2  16      312.27      348.32     16.76 o 
  -1   2  16        9.52       25.03      6.16 o 
   0   2  16      215.63      276.03     14.80 o 
   1   2  16     1322.33     1299.71     24.77 o 
   2   2  16       25.36       36.60      6.47 o 
   3   2  16     4270.89     4051.13     49.06 o 
   4   2  16        5.98       12.18      9.37 o 
   5   2  16      156.53      139.33     21.97 o 
   6   2  16        2.42        5.38     10.66 o 
   7   2  16       74.92       66.22     21.05 o 
   8   2  16        4.21       -5.03     11.60 o 
  -8   3  16     1053.33     1029.70     70.48 o 
  -7   3  16       25.95       52.17     23.80 o 
  -6   3  16      534.27      556.82     36.60 o 
  -5   3  16     5603.65     5333.40    270.93 o 
  -4   3  16     1223.72     1127.94     40.26 o 
  -3   3  16     3739.70     3733.67     75.52 o 
  -2   3  16      347.69      321.57     23.95 o 
  -1   3  16     1824.84     1822.16     29.49 o 
   0   3  16       57.59       60.83      7.51 o 
   1   3  16     3551.66     3633.20     57.22 o 
   2   3  16      431.75      415.14     17.19 o 
   3   3  16      266.00      283.58     16.69 o 
   4   3  16      805.84      744.10     20.50 o 
   5   3  16     2710.52     2664.42     90.61 o 
   6   3  16      524.64      532.00     33.94 o 
   7   3  16      625.08      584.63     37.18 o 
  -7   4  16        3.59        5.35      9.83 o 
  -6   4  16      451.19      400.21     25.01 o 
  -5   4  16      826.42      718.92     34.66 o 
  -4   4  16       12.06        2.97     24.71 o 
  -3   4  16        0.57        5.96     10.25 o 
  -2   4  16      477.34      536.57     27.13 o 
  -1   4  16      126.98      116.11     15.50 o 
   0   4  16     4212.27     4277.87     52.88 o 
   1   4  16     1512.70     1557.53     29.79 o 
   2   4  16      825.06      868.76     25.27 o 
   3   4  16      365.38      410.31     35.53 o 
   4   4  16      355.16      349.89     20.04 o 
   5   4  16        3.26        7.32     14.64 o 
   6   4  16       96.82       78.94     37.53 o 
   7   4  16       82.60       56.28     15.85 o 
  -7   5  16      355.38      402.48     23.35 o 
  -6   5  16      958.01      956.57     29.75 o 
  -5   5  16      322.09      318.92     23.31 o 
  -4   5  16     2210.00     2130.38     49.14 o 
  -3   5  16        8.31       10.14      8.56 o 
  -2   5  16     3741.44     3550.64     63.03 o 
  -1   5  16     1465.38     1437.74     53.03 o 
   0   5  16     3618.58     3601.23     62.52 o 
   1   5  16      271.44      256.61     15.33 o 
   2   5  16     2101.62     2079.75     51.73 o 
   3   5  16      188.17      158.72     29.00 o 
   4   5  16     1377.39     1385.76     64.07 o 
   5   5  16      899.03      951.90     54.00 o 
   6   5  16      841.21      836.58     54.92 o 
  -6   6  16        0.82        9.05      9.30 o 
  -5   6  16      201.33      217.45     20.46 o 
  -4   6  16      771.84      782.65     38.04 o 
  -3   6  16      468.17      419.25     27.63 o 
  -2   6  16      114.19       82.08     13.91 o 
  -1   6  16        6.93        9.80      8.90 o 
   0   6  16       40.67       44.35     11.24 o 
   1   6  16      365.49      386.06     36.94 o 
   2   6  16        0.57       -0.60      7.44 o 
   3   6  16      838.14      793.20     27.96 o 
   4   6  16       14.71        3.13     10.02 o 
   5   6  16       49.07       70.48     22.88 o 
   6   6  16        6.58       -8.24     15.56 o 
  -5   7  16     3255.69     3249.88     67.67 o 
  -4   7  16        5.25        5.12      6.88 o 
  -3   7  16     2406.81     2408.48     56.06 o 
  -2   7  16      127.05      155.94     18.15 o 
  -1   7  16     1448.68     1454.26     42.30 o 
   0   7  16       24.46       18.84     16.05 o 
   1   7  16     2392.11     2478.94     55.75 o 
   2   7  16       88.81       77.84     17.33 o 
   3   7  16        0.53       -5.18      8.60 o 
   4   7  16      246.51      264.42     62.24 o 
   5   7  16     2452.28     2512.90     65.04 o 
  -4   8  16       17.40        6.79     12.42 o 
  -3   8  16        5.32        0.25     10.21 o 
  -2   8  16      403.35      371.27     26.77 o 
  -1   8  16      171.06      172.34     19.37 o 
   0   8  16     1811.28     1850.59     49.93 o 
   1   8  16      115.41      118.11     17.42 o 
   2   8  16      595.22      602.14     39.99 o 
   3   8  16        2.54        0.00     16.48 o 
  -1   9  16      306.59      388.40     31.36 o 
   0   9  16      983.43     1069.35     33.39 o 
   1   9  16      688.36      694.11     58.58 o 
  -7   0  17       59.36       68.65     23.80 o 
  -5   0  17      871.21      948.24     52.17 o 
  -3   0  17      509.52      589.45     36.61 o 
  -1   0  17     3650.32     3587.69     64.03 o 
   1   0  17     6451.02     6279.95     88.90 o 
   3   0  17      107.19       98.14      9.42 o 
   5   0  17     1484.42     1415.04     62.24 o 
   7   0  17       41.27       48.51     20.14 o 
  -8   1  17      327.91      348.58     36.15 o 
  -7   1  17      532.07      532.90     36.23 o 
  -6   1  17     1738.88     1745.30     52.88 o 
  -5   1  17     1234.44     1207.01     41.56 o 
  -4   1  17     2336.34     2338.24     55.76 o 
  -3   1  17     1345.19     1417.94     33.01 o 
  -2   1  17      206.81      210.82     14.67 o 
  -1   1  17     1348.62     1313.05     30.54 o 
   0   1  17       23.93       16.02      5.08 o 
   1   1  17     7400.12     7189.76     98.37 o 
   2   1  17      439.46      418.10     14.30 o 
   3   1  17      512.94      491.99     17.31 o 
   4   1  17     4825.65     4704.43     83.80 o 
   5   1  17      512.51      565.32     28.80 o 
   6   1  17      131.14      140.15     19.08 o 
   7   1  17     1421.12     1352.92     48.21 o 
  -8   2  17     1594.42     1562.40     85.12 o 
  -7   2  17       31.61       39.36     21.97 o 
  -6   2  17      208.27      210.36     22.21 o 
  -5   2  17        2.41       10.83     14.20 o 
  -4   2  17     3438.04     3425.19     56.67 o 
  -3   2  17        9.88       13.76      6.96 o 
  -2   2  17     1490.80     1532.31     39.07 o 
  -1   2  17      160.17      191.31     17.47 o 
   0   2  17      253.49      280.02     17.89 o 
   1   2  17      224.91      229.07     12.77 o 
   2   2  17     3804.84     3766.98     53.62 o 
   3   2  17      117.08      121.82     10.11 o 
   4   2  17     1796.35     1827.29     48.53 o 
   5   2  17        0.46       -0.92      8.58 o 
   6   2  17      370.50      353.39     41.19 o 
   7   2  17       39.37       22.97     13.26 o 
  -7   3  17      807.74      804.54     60.41 o 
  -6   3  17     2637.98     2588.31     60.65 o 
  -5   3  17       79.03       70.65     14.95 o 
  -4   3  17       27.66       30.38     16.02 o 
  -3   3  17      614.20      647.14     44.85 o 
  -2   3  17      219.06      247.52     25.17 o 
  -1   3  17        0.49        7.79      7.13 o 
   0   3  17     1655.74     1711.45     30.07 o 
   1   3  17     3268.36     3333.79     45.43 o 
   2   3  17     2627.20     2679.47     44.99 o 
   3   3  17      216.36      205.17     15.57 o 
   4   3  17     4414.55     4313.67    103.75 o 
   5   3  17      503.96      472.47     68.19 o 
   6   3  17       28.31       19.41     12.81 o 
   7   3  17      168.50      189.44     37.98 o 
  -7   4  17       10.86       10.53     10.62 o 
  -6   4  17      272.49      250.19     20.75 o 
  -5   4  17      940.80      968.18     40.79 o 
  -4   4  17       95.10       77.17     18.76 o 
  -3   4  17      243.45      259.17     19.68 o 
  -2   4  17       46.11       57.10     11.02 o 
  -1   4  17     1673.92     1789.24     64.25 o 
   0   4  17       16.62       13.18      7.89 o 
   1   4  17     7145.66     7275.70     78.32 o 
   2   4  17      270.50      253.54     16.69 o 
   3   4  17        8.02       11.76      7.40 o 
   4   4  17      440.72      397.39     21.54 o 
   5   4  17      471.09      516.23     45.76 o 
   6   4  17        0.80        1.99     14.19 o 
   7   4  17      113.60      107.13     19.29 o 
  -7   5  17      466.96      465.52     25.01 o 
  -6   5  17     1283.12     1360.35     35.76 o 
  -5   5  17      652.63      639.89     29.18 o 
  -4   5  17     1233.19     1135.32     39.40 o 
  -3   5  17     2395.22     2282.69     50.78 o 
  -2   5  17      281.32      280.44     20.67 o 
  -1   5  17     2515.27     2397.72     50.61 o 
   0   5  17       14.76       13.07      8.79 o 
   1   5  17     1156.57     1038.74     39.90 o 
   2   5  17       71.47       71.18     11.24 o 
   3   5  17     1031.32     1015.45     30.06 o 
   4   5  17     1132.16     1090.37     31.49 o 
   5   5  17      841.25     1017.81     56.75 o 
   6   5  17      329.75      357.88     43.02 o 
  -6   6  17       25.55       23.03     13.34 o 
  -5   6  17      108.01      110.85     16.27 o 
  -4   6  17     1054.37      996.93     51.30 o 
  -3   6  17       23.58       19.66     10.50 o 
  -2   6  17     1782.83     1732.21     45.00 o 
  -1   6  17      367.49      414.18     45.41 o 
   0   6  17        9.81       23.03     10.24 o 
   1   6  17      738.66      706.24     28.71 o 
   2   6  17      756.11      731.81     26.49 o 
   3   6  17      433.06      462.08     26.35 o 
   4   6  17      286.63      295.65     24.59 o 
   5   6  17       94.57      121.73     26.54 o 
  -5   7  17        3.51       -6.51      9.80 o 
  -4   7  17        3.06       -5.33      9.02 o 
  -3   7  17       69.08       94.75     16.28 o 
  -2   7  17     1135.13     1123.08     38.49 o 
  -1   7  17      230.47      248.54     21.44 o 
   0   7  17     1013.88     1055.19     36.53 o 
   1   7  17        2.37        6.83     10.46 o 
   2   7  17     1170.95     1276.29     47.78 o 
   3   7  17      326.72      313.20     24.20 o 
   4   7  17     2084.87     2312.31     60.49 o 
  -3   8  17      134.99      157.72     19.39 o 
  -2   8  17       93.09      111.77     17.33 o 
  -1   8  17     4285.14     4326.39     80.56 o 
   0   8  17       15.28        8.29     11.15 o 
   1   8  17      685.42      704.80     34.41 o 
   2   8  17      252.89      223.75     45.76 o 
   3   8  17       82.17       63.16     24.71 o 
  -8   0  18      815.01      853.97     60.41 o 
  -6   0  18     5194.33     5017.64    139.12 o 
  -4   0  18       36.33       55.83     18.31 o 
  -2   0  18     6364.61     6490.34    142.79 o 
   0   0  18      932.49     1000.05     48.05 o 
   2   0  18     1111.83     1090.48     44.39 o 
   4   0  18     2794.50     2696.45     86.04 o 
   6   0  18      529.55      571.14     50.34 o 
  -8   1  18       37.74       39.82     30.20 o 
  -7   1  18      619.19      595.24     36.06 o 
  -6   1  18       97.43       85.32     16.93 o 
  -5   1  18      242.09      264.12     61.78 o 
  -4   1  18      122.01      100.08     15.77 o 
  -3   1  18      108.58       84.56     13.08 o 
  -2   1  18     1613.51     1695.91     35.60 o 
  -1   1  18        3.79        5.15      5.97 o 
   0   1  18     2876.45     2890.83     49.67 o 
   1   1  18     2076.81     2061.80     44.00 o 
   2   1  18        2.63        5.84      5.19 o 
   3   1  18      272.11      277.76     14.66 o 
   4   1  18      550.64      509.75     26.85 o 
   5   1  18      224.56      225.98     21.98 o 
   6   1  18      216.97      209.44     22.91 o 
   7   1  18       40.44       52.93     39.82 o 
  -7   2  18      591.73      648.94     60.41 o 
  -6   2  18      373.88      307.54     42.10 o 
  -5   2  18     8907.23     8714.81    151.94 o 
  -4   2  18      817.03      711.83     38.98 o 
  -3   2  18     2145.28     2312.26     43.68 o 
  -2   2  18       19.72       17.09      7.06 o 
  -1   2  18      432.50      427.65     18.65 o 
   0   2  18      206.13      203.15     13.69 o 
   1   2  18     3396.33     3405.03     72.26 o 
   2   2  18      130.85      174.15     13.48 o 
   3   2  18      393.54      398.15     23.51 o 
   4   2  18      237.38      215.47     37.53 o 
   5   2  18     7843.31     7257.29    118.08 o 
   6   2  18       82.67       66.80     15.12 o 
   7   2  18     1001.85     1026.26     58.12 o 
  -7   3  18      231.75      259.94     42.10 o 
  -6   3  18      256.86      253.39     26.16 o 
  -5   3  18      460.50      422.05     31.34 o 
  -4   3  18      154.56      186.93     21.33 o 
  -3   3  18      478.57      525.17     30.42 o 
  -2   3  18     3653.06     3567.06     73.93 o 
  -1   3  18      332.17      334.15     21.99 o 
   0   3  18        6.51        8.44      5.74 o 
   1   3  18      890.32      914.61     22.87 o 
   2   3  18      574.44      585.72     22.45 o 
   3   3  18     1063.41     1069.47     28.12 o 
   4   3  18      502.12      531.12     48.97 o 
   5   3  18        3.55        3.57     11.90 o 
   6   3  18      429.09      420.45     31.71 o 
   7   3  18      211.83      200.68     24.21 o 
  -7   4  18       97.59      126.31     33.87 o 
  -6   4  18     2177.87     2179.43     50.69 o 
  -5   4  18      134.27      149.71     20.89 o 
  -4   4  18       52.89       76.50     16.48 o 
  -3   4  18       65.87       50.97     11.44 o 
  -2   4  18     5107.11     4987.48     94.29 o 
  -1   4  18      308.25      296.98     20.19 o 
   0   4  18     1510.83     1490.25     40.31 o 
   1   4  18      787.02      791.62     21.80 o 
   2   4  18     1358.68     1366.35     32.94 o 
   3   4  18      538.93      563.57     23.79 o 
   4   4  18     1203.04     1267.02     32.69 o 
   5   4  18      122.25      152.85     27.46 o 
   6   4  18      540.02      547.89     36.23 o 
  -6   5  18       12.14       15.30     11.27 o 
  -5   5  18       70.73       38.93     11.53 o 
  -4   5  18       19.46       30.91     11.03 o 
  -3   5  18        3.44       10.27      8.85 o 
  -2   5  18      483.33      460.13     26.28 o 
  -1   5  18       16.32       11.39      9.12 o 
   0   5  18     1322.53     1311.76     73.38 o 
   1   5  18       15.61       10.00      9.09 o 
   2   5  18      243.25      250.21     17.54 o 
   3   5  18      982.23     1010.59     35.41 o 
   4   5  18       96.13       95.36     13.15 o 
   5   5  18      240.60      226.99     32.95 o 
   6   5  18       86.96       89.70     26.54 o 
  -5   6  18     3826.95     3796.44     73.88 o 
  -4   6  18      143.60      130.41     17.26 o 
  -3   6  18     3177.93     3165.69     64.58 o 
  -2   6  18     1289.31     1232.67     38.68 o 
  -1   6  18      366.19      338.27     23.85 o 
   0   6  18        7.17       11.90      9.85 o 
   1   6  18      361.71      410.94     31.49 o 
   2   6  18      248.82      284.22     25.86 o 
   3   6  18        5.97       14.60      9.42 o 
   4   6  18      939.87      941.44     37.54 o 
   5   6  18     1158.51     1156.93     61.32 o 
  -4   7  18        2.64       14.95     11.63 o 
  -3   7  18      449.09      471.24     29.95 o 
  -2   7  18      181.98      198.93     20.36 o 
  -1   7  18       19.96       20.20     11.27 o 
   0   7  18      985.49      947.75     35.46 o 
   1   7  18      305.82      352.37     25.41 o 
   2   7  18       63.31       65.08     20.14 o 
   3   7  18     1635.60     1573.21     85.12 o 
   4   7  18       39.25       34.16     24.71 o 
  -3   8  18      418.25      461.34     31.45 o 
  -2   8  18     1825.47     1861.47     51.95 o 
  -1   8  18       53.66       39.61     13.56 o 
   0   8  18     1122.60     1132.50     40.55 o 
   1   8  18     1215.34     1337.41     52.60 o 
   2   8  18      270.18      326.26     32.04 o 
  -7   0  19     1366.39     1290.56     68.65 o 
  -5   0  19      678.22      767.02     48.51 o 
  -3   0  19     1931.04     2107.00     74.14 o 
  -1   0  19     1314.67     1389.41     55.83 o 
   1   0  19     3379.42     3325.56     60.39 o 
   3   0  19      320.36      419.20     38.44 o 
   5   0  19     1916.34     1729.90     71.39 o 
   7   0  19     1318.94     1264.93     67.73 o 
  -7   1  19       67.15       61.14     18.76 o 
  -6   1  19      407.59      402.12     45.76 o 
  -5   1  19      681.24      635.65     31.15 o 
  -4   1  19       32.73       40.60     11.60 o 
  -3   1  19      387.17      404.64     20.55 o 
  -2   1  19     3296.10     3415.46     54.80 o 
  -1   1  19     1159.00     1223.78     29.65 o 
   0   1  19      848.30      834.08     30.61 o 
   1   1  19      450.37      493.07     22.01 o 
   2   1  19      466.69      493.12     21.14 o 
   3   1  19       13.54        7.33      6.59 o 
   4   1  19       77.72       69.09     13.90 o 
   5   1  19      471.32      584.76     32.28 o 
   6   1  19       71.40      118.58     18.44 o 
   7   1  19        7.13       18.52     13.55 o 
  -7   2  19        0.25        3.66     17.39 o 
  -6   2  19     8097.18     7828.50    197.70 o 
  -5   2  19       67.80      183.06     32.04 o 
  -4   2  19     1269.86     1278.71     44.25 o 
  -3   2  19       79.85       57.96     13.16 o 
  -2   2  19     3634.80     3595.09     58.08 o 
  -1   2  19       85.22       92.46     10.49 o 
   0   2  19      312.54      306.47     17.26 o 
   1   2  19      344.82      385.17     17.31 o 
   2   2  19     2924.73     2937.67     47.43 o 
   3   2  19       12.85       14.81      6.17 o 
   4   2  19     5346.42     5217.07     93.44 o 
   5   2  19      265.03      259.83     31.58 o 
   6   2  19     1701.42     1753.62     54.35 o 
   7   2  19       45.75       35.17     15.20 o 
  -7   3  19        3.56       -8.24     18.31 o 
  -6   3  19      243.26      184.89     23.46 o 
  -5   3  19      268.04      296.51     27.09 o 
  -4   3  19      119.17       73.41     32.04 o 
  -3   3  19       30.94       22.58     18.31 o 
  -2   3  19     1897.97     1955.63     53.90 o 
  -1   3  19     2109.91     2020.42     43.87 o 
   0   3  19      412.64      406.59     20.08 o 
   1   3  19      169.00      179.77     12.72 o 
   2   3  19      858.43      910.99     56.24 o 
   3   3  19        6.42        1.49      6.99 o 
   4   3  19       28.41       33.52     11.96 o 
   5   3  19      164.92      183.06     21.33 o 
   6   3  19      167.72      139.49     32.04 o 
  -6   4  19       78.42       56.66     16.92 o 
  -5   4  19      260.43      303.75     28.46 o 
  -4   4  19      168.85      126.72     19.67 o 
  -3   4  19     2685.13     2757.10     56.68 o 
  -2   4  19      410.27      354.83     27.69 o 
  -1   4  19       22.12       47.27     10.82 o 
   0   4  19      136.61      150.67     15.50 o 
   1   4  19      928.34      987.36     42.94 o 
   2   4  19        9.15       10.18      7.89 o 
   3   4  19     1529.57     1633.90     41.01 o 
   4   4  19      541.72      516.23     38.44 o 
   5   4  19     1172.07     1210.02     61.32 o 
   6   4  19        7.37       14.64     17.39 o 
  -6   5  19      152.69      160.54     21.66 o 
  -5   5  19      725.31      771.76     92.37 o 
  -4   5  19      486.31      511.94     29.73 o 
  -3   5  19       31.24       34.45     11.73 o 
  -2   5  19      325.44      344.98     23.74 o 
  -1   5  19     1583.82     1646.83     61.54 o 
   0   5  19      424.48      393.42     24.54 o 
   1   5  19      647.96      651.90     28.86 o 
   2   5  19      672.18      693.11     25.38 o 
   3   5  19      194.89      185.06     16.27 o 
   4   5  19      200.20      228.77     18.39 o 
   5   5  19      217.66      195.87     31.12 o 
  -5   6  19      406.19      399.44     34.91 o 
  -4   6  19      902.98      916.20     35.46 o 
  -3   6  19      513.25      505.76     29.91 o 
  -2   6  19      233.42      255.01     22.78 o 
  -1   6  19      377.19      337.19     24.38 o 
   0   6  19      442.11      441.14     47.45 o 
   1   6  19      923.52      940.35     46.90 o 
   2   6  19      925.51      850.18     38.41 o 
   3   6  19        7.97        2.48      9.22 o 
   4   6  19     2047.68     2004.31     46.35 o 
   5   6  19      975.61     1004.08     58.58 o 
  -4   7  19      489.36      426.90     29.56 o 
  -3   7  19      553.37      553.90     32.54 o 
  -2   7  19      616.15      652.88     35.30 o 
  -1   7  19      932.57      905.87     35.47 o 
   0   7  19      262.68      274.11     23.85 o 
   1   7  19      470.66      460.13     29.05 o 
   2   7  19      491.69      497.80     35.81 o 
   3   7  19       11.96        6.43     17.85 o 
  -2   8  19      699.37      784.93     36.27 o 
  -1   8  19        0.42        6.76     11.69 o 
   0   8  19      217.87      254.81     24.47 o 
   1   8  19     1944.50     2169.61     67.52 o 
  -6   0  20      113.42      106.17     25.63 o 
  -4   0  20      536.20      472.29     36.61 o 
  -2   0  20      550.97      579.38     37.53 o 
   0   0  20      427.02      423.78     32.04 o 
   2   0  20      232.78      235.23     28.37 o 
   4   0  20       80.44       88.78     21.97 o 
   6   0  20     1126.29      991.26     57.66 o 
  -7   1  20       94.64      129.97     30.20 o 
  -6   1  20      746.89      709.67     35.88 o 
  -5   1  20     3642.65     3646.31     79.12 o 
  -4   1  20      178.75      198.94     20.85 o 
  -3   1  20     3020.04     3143.10     67.16 o 
  -2   1  20     4561.87     4838.30     69.23 o 
  -1   1  20      196.20      197.25     15.07 o 
   0   1  20     1298.64     1340.64     91.99 o 
   1   1  20      246.04      279.13     20.03 o 
   2   1  20     1771.60     1759.74     31.10 o 
   3   1  20       62.34       67.04     13.55 o 
   4   1  20       23.03       41.40     12.61 o 
   5   1  20     1113.00     1169.78    129.51 o 
   6   1  20       54.58       50.35     24.26 o 
   7   1  20      726.14      786.00     39.15 o 
  -7   2  20      119.56       94.28     30.20 o 
  -6   2  20        9.03       10.98     19.22 o 
  -5   2  20       25.88       35.70     19.22 o 
  -4   2  20       91.81       69.49     14.84 o 
  -3   2  20     1516.59     1548.68     65.90 o 
  -2   2  20      681.92      711.50     31.91 o 
  -1   2  20       10.68       10.07      9.71 o 
   0   2  20      542.57      534.55     19.98 o 
   1   2  20     3584.25     3556.30     54.53 o 
   2   2  20        6.04        1.01      6.68 o 
   3   2  20     1984.28     2019.47     51.92 o 
   4   2  20       58.94       52.03     13.55 o 
   5   2  20      153.53      132.68     19.08 o 
   6   2  20       20.41       25.85     14.64 o 
  -7   3  20       34.74       64.07     26.54 o 
  -6   3  20      514.68      543.68     56.75 o 
  -5   3  20     3418.93     3429.18     81.17 o 
  -4   3  20      818.18      748.72     35.71 o 
  -3   3  20     3897.06     3737.32     80.62 o 
  -2   3  20     3206.99     3052.22     79.63 o 
  -1   3  20       13.47        7.95      8.05 o 
   0   3  20        4.76        8.58      7.74 o 
   1   3  20      907.81      936.99     23.93 o 
   2   3  20       49.08       56.24      9.66 o 
   3   3  20      175.97      163.84     14.09 o 
   4   3  20        8.23        3.66     14.64 o 
   5   3  20     1414.21     1291.55     75.97 o 
   6   3  20      171.77      189.26     23.30 o 
  -6   4  20        4.19        9.79     14.19 o 
  -5   4  20       20.71       12.95     12.97 o 
  -4   4  20      150.93      144.76     20.67 o 
  -3   4  20       80.32       78.57     13.72 o 
  -2   4  20      506.50      499.47     30.27 o 
  -1   4  20       11.69       16.50      9.14 o 
   0   4  20     1709.25     1781.23     43.04 o 
   1   4  20       40.57       41.07     10.89 o 
   2   4  20      759.48      764.62     25.68 o 
   3   4  20      201.60      149.66     17.37 o 
   4   4  20      388.02      413.71     41.19 o 
   5   4  20       73.36       60.41     21.97 o 
   6   4  20      478.02      448.49     46.68 o 
  -6   5  20     1481.27     1435.36     45.78 o 
  -5   5  20     1536.89     1639.53     47.84 o 
  -4   5  20       13.90       22.63     13.53 o 
  -3   5  20      697.62      620.18     29.31 o 
  -2   5  20     4893.66     4874.57     81.14 o 
  -1   5  20       57.59       68.26     13.02 o 
   0   5  20      934.57      951.85     33.01 o 
   1   5  20       39.26       32.80     10.69 o 
   2   5  20       30.49       22.11     21.05 o 
   3   5  20       66.79       63.75     11.77 o 
   4   5  20     1323.03     1190.80     58.58 o 
   5   5  20      512.95      468.63     45.76 o 
  -5   6  20      137.38      193.49     20.99 o 
  -4   6  20        4.74       25.64     12.22 o 
  -3   6  20      609.61      604.25     52.03 o 
  -2   6  20       40.64       45.20     12.52 o 
  -1   6  20      244.60      252.37     25.52 o 
   0   6  20       64.24       87.15     20.76 o 
   1   6  20     1638.04     1505.62     48.33 o 
   2   6  20      384.97      405.23     31.05 o 
   3   6  20      994.04      981.38     67.27 o 
   4   6  20      121.15      151.20     25.63 o 
  -3   7  20     1197.92     1223.21     42.40 o 
  -2   7  20      159.25      123.60     18.30 o 
  -1   7  20      111.63      121.35     17.52 o 
   0   7  20        5.32       -1.20     10.37 o 
   1   7  20     2042.46     2068.73     53.24 o 
   2   7  20       17.53       14.24     14.29 o 
   3   7  20        6.57        8.44     12.70 o 
   0   8  20     2724.36     2672.75     80.58 o 
  -7   0  21      732.00      798.14     56.75 o 
  -5   0  21      979.60      986.69     56.75 o 
  -3   0  21        1.61       12.81     12.81 o 
  -1   0  21     2175.96     2385.25     78.72 o 
   3   0  21      605.48      532.70     38.44 o 
   5   0  21      493.76      417.37     43.02 o 
  -7   1  21      908.35      904.31     62.24 o 
  -6   1  21     1855.44     1740.89     81.46 o 
  -5   1  21      500.08      527.78     34.66 o 
  -4   1  21     1677.58     1754.59     50.93 o 
  -3   1  21     2033.83     1976.60     52.23 o 
  -2   1  21       15.29       11.40      7.49 o 
  -1   1  21       89.27       84.71     12.18 o 
   0   1  21     2045.49     2194.59     53.25 o 
   1   1  21     1173.53     1186.19     36.61 o 
   2   1  21      461.74      472.87     17.35 o 
   3   1  21      778.56      764.50     43.48 o 
   4   1  21      568.13      576.19     31.54 o 
   5   1  21     1101.98     1083.36     48.97 o 
   6   1  21      646.41      644.89     36.62 o 
  -7   2  21       86.97       88.78     29.29 o 
  -6   2  21      275.61      296.55     43.93 o 
  -5   2  21        6.63       21.05     19.22 o 
  -4   2  21     1137.89     1076.50     42.21 o 
  -3   2  21       86.79      101.54     16.79 o 
  -2   2  21      929.19      994.99     38.12 o 
  -1   2  21        7.26        4.81      8.72 o 
   0   2  21      106.84      113.52     11.78 o 
   1   2  21        6.36       -0.93      6.53 o 
   2   2  21       25.55       24.16      8.03 o 
   3   2  21       11.29        4.58     12.81 o 
   4   2  21       50.53       58.85     14.19 o 
   5   2  21        4.18       -2.47     10.66 o 
   6   2  21      157.74      195.89     23.95 o 
  -6   3  21     2165.62     2059.41     96.11 o 
  -5   3  21       75.41       93.50     18.37 o 
  -4   3  21     1800.02     1683.08     54.46 o 
  -3   3  21      904.63      972.82     39.99 o 
  -2   3  21     1078.01     1015.45     39.88 o 
  -1   3  21       18.63       25.02      9.54 o 
   0   3  21     1174.29     1201.65     34.28 o 
   1   3  21      275.65      293.94     17.35 o 
   2   3  21      108.79      115.89     13.01 o 
   3   3  21      202.92      218.13     21.86 o 
   4   3  21     2191.98     2349.56     83.29 o 
   5   3  21      872.69      906.81     39.61 o 
   6   3  21       81.07       57.30     16.49 o 
  -6   4  21      468.78      481.96     37.92 o 
  -5   4  21      169.57      174.26     23.62 o 
  -4   4  21       20.58        9.65     12.61 o 
  -3   4  21       10.62       24.27     10.69 o 
  -2   4  21        2.68        9.31      9.83 o 
  -1   4  21     3649.60     3556.74     65.25 o 
   0   4  21       33.51       33.45     10.33 o 
   1   4  21      844.01      856.36     30.24 o 
   2   4  21       83.31       84.19     17.47 o 
   3   4  21      870.88      921.18     29.00 o 
   4   4  21      416.82      367.03     38.44 o 
   5   4  21       56.90       66.82     21.97 o 
  -5   5  21      328.76      295.51     24.79 o 
  -4   5  21     1089.28     1134.93     39.25 o 
  -3   5  21     2067.15     2045.59     51.38 o 
  -2   5  21       20.62       17.82     10.28 o 
  -1   5  21       29.51       32.37     11.55 o 
   0   5  21        8.04       19.89     10.21 o 
   1   5  21     4219.75     4135.37     72.59 o 
   2   5  21        0.49       12.52     11.96 o 
   3   5  21      200.90      205.83     17.66 o 
   4   5  21      788.34      905.22     52.17 o 
   5   5  21       41.56       53.09     21.97 o 
  -4   6  21      925.97      974.95     38.13 o 
  -3   6  21       86.63       96.06     16.20 o 
  -2   6  21      523.62      539.33     31.58 o 
  -1   6  21       33.38       23.43     19.29 o 
   0   6  21      123.70      113.59     19.87 o 
   1   6  21       24.58        6.24     10.10 o 
   2   6  21      550.12      564.29     37.01 o 
   3   6  21        2.97      -10.02     10.02 o 
   4   6  21        3.42       -3.66     14.64 o 
  -3   7  21      100.89       99.45     17.59 o 
  -2   7  21     1147.67     1146.04     41.28 o 
  -1   7  21        0.21       -0.06     11.24 o 
   0   7  21      686.87      768.61     45.14 o 
   1   7  21       75.08      114.65     20.85 o 
   2   7  21      409.91      387.39     32.84 o 
  -6   0  22     1465.53     1507.49     74.14 o 
  -4   0  22        6.85       -2.75     14.64 o 
  -2   0  22     6386.58     6410.71    150.11 o 
   0   0  22     6550.89     6651.43    152.85 o 
   2   0  22       56.70       10.98     13.73 o 
   4   0  22     1412.94     1282.33     62.24 o 
   6   0  22        1.29      -14.64     14.64 o 
  -6   1  22        2.83       17.39     18.31 o 
  -5   1  22       22.13       15.56     17.39 o 
  -4   1  22      187.91      125.40     26.54 o 
  -3   1  22      920.74     1037.51     38.31 o 
  -2   1  22     1151.51     1124.65     51.19 o 
  -1   1  22      115.04      133.29     32.93 o 
   0   1  22     3836.07     3765.03     96.56 o 
   1   1  22       41.26       48.84     10.66 o 
   2   1  22       45.98       58.70     10.01 o 
   3   1  22     1849.57     1893.20     51.76 o 
   4   1  22      687.37      633.86     50.34 o 
   5   1  22        3.88       11.50     11.96 o 
   6   1  22        5.73        5.49     12.30 o 
  -6   2  22      631.17      758.78     67.73 o 
  -5   2  22     2647.74     2523.46     99.77 o 
  -4   2  22       49.06       45.89     23.80 o 
  -3   2  22     5398.31     5196.55     98.86 o 
  -2   2  22      280.56      273.80     24.86 o 
  -1   2  22      562.18      519.44     29.67 o 
   0   2  22       63.24       55.31     12.90 o 
   1   2  22     1354.33     1430.26     33.69 o 
   2   2  22      226.36      251.35     17.26 o 
   3   2  22        6.73       26.54     16.48 o 
   4   2  22      176.68      186.56     21.89 o 
   5   2  22      597.95      655.24     33.86 o 
   6   2  22       36.02       29.66     15.10 o 
  -6   3  22       31.47       43.93     24.71 o 
  -5   3  22        6.82       -8.67     12.81 o 
  -4   3  22      263.95      226.59     29.29 o 
  -3   3  22      239.41      254.69     25.86 o 
  -2   3  22      513.20      520.91     61.78 o 
  -1   3  22      326.05      303.96     21.19 o 
   0   3  22     3492.58     3482.67     62.28 o 
   1   3  22      735.84      765.34     25.32 o 
   2   3  22      304.73      290.89     18.75 o 
   3   3  22     1003.93     1048.01     53.09 o 
   4   3  22        3.49        6.41     15.56 o 
   5   3  22       84.33      116.24     26.54 o 
  -5   4  22       18.01       10.32     31.58 o 
  -4   4  22       33.80       21.23     11.39 o 
  -3   4  22      799.48      841.69     39.35 o 
  -2   4  22     3178.77     3102.75     78.12 o 
  -1   4  22      239.60      252.30     20.93 o 
   0   4  22     2907.41     2795.38     56.96 o 
   1   4  22      781.56      814.41     30.11 o 
   2   4  22       35.66       50.67     14.55 o 
   3   4  22      140.95      163.79     17.25 o 
   4   4  22     1114.31     1005.91     54.92 o 
   5   4  22      118.03      145.53     30.20 o 
  -5   5  22      360.78      400.16     28.78 o 
  -4   5  22      296.18      306.11     24.94 o 
  -3   5  22      346.97      377.50     26.99 o 
  -2   5  22      770.46      807.17     64.96 o 
  -1   5  22      134.87      151.37     17.59 o 
   0   5  22     2994.11     2958.49     61.22 o 
   1   5  22      904.12      948.07     47.72 o 
   2   5  22      134.03      157.82     20.97 o 
   3   5  22      354.77      427.29     34.32 o 
   4   5  22      304.80      296.55     36.61 o 
  -3   6  22     2067.92     2129.92     55.50 o 
  -2   6  22       50.92       35.82     12.42 o 
  -1   6  22        2.48        1.64      9.87 o 
   0   6  22      301.35      295.83     23.76 o 
   1   6  22     1135.97     1076.34     44.81 o 
   2   6  22       68.87       83.87     31.58 o 
   3   6  22       67.32       68.42     17.98 o 
  -1   7  22       10.53       17.93     12.72 o 
   0   7  22      113.53      124.87     17.73 o 
   1   7  22     1272.06     1282.85     98.39 o 
  -5   0  23      298.87      305.71     38.44 o 
  -3   0  23     6684.37     6504.99    156.52 o 
  -1   0  23      114.48      126.31     23.80 o 
   3   0  23     2210.71     2171.99     80.55 o 
   5   0  23       67.99       62.24     21.97 o 
  -6   1  23       28.61       42.10     21.97 o 
  -5   1  23        5.47       15.56     17.39 o 
  -4   1  23      124.36      122.65     26.54 o 
  -3   1  23       22.85       32.95     19.22 o 
  -2   1  23      324.92      317.61     37.53 o 
  -1   1  23      993.11      996.53     30.69 o 
   0   1  23       52.52       63.64     13.55 o 
   1   1  23      522.46      545.45     26.21 o 
   2   1  23      227.85      249.93     23.93 o 
   3   1  23       17.79       23.70     11.96 o 
   4   1  23      206.72      220.47     23.27 o 
   5   1  23        3.27        1.37     12.30 o 
  -6   2  23     2791.86     2735.81    110.75 o 
  -5   2  23       19.37       16.48     18.31 o 
  -4   2  23     3578.66     3662.09    121.73 o 
  -3   2  23      399.82      416.28     30.99 o 
  -2   2  23      543.30      550.67     31.88 o 
  -1   2  23        3.09       -1.83      9.06 o 
   0   2  23     2476.37     2533.28     61.77 o 
   1   2  23      254.50      238.32     17.19 o 
   2   2  23     1799.94     1726.33     37.90 o 
   3   2  23       82.73       94.28     22.88 o 
   4   2  23     3028.75     3013.30     71.76 o 
   5   2  23        1.19       10.69     11.96 o 
  -5   3  23       19.89       30.34     15.12 o 
  -4   3  23      236.05      213.39     30.20 o 
  -3   3  23      162.23      170.39     23.80 o 
  -2   3  23      515.66      489.78     33.49 o 
  -1   3  23      788.79      854.53     30.84 o 
   0   3  23      116.30      109.67     14.25 o 
   1   3  23      597.84      637.68     31.34 o 
   2   3  23      207.24      233.45     17.52 o 
   3   3  23        1.84        0.92     14.64 o 
   4   3  23      323.93      301.13     36.61 o 
   5   3  23      232.20      218.76     34.78 o 
  -5   4  23       62.47       45.19     20.59 o 
  -4   4  23       30.19       45.18     13.29 o 
  -3   4  23     2404.73     2387.68     90.75 o 
  -2   4  23      169.09      175.70     18.55 o 
  -1   4  23      207.74      177.96     18.50 o 
   0   4  23      327.44      315.40     23.70 o 
   1   4  23     2761.87     2667.96     66.51 o 
   2   4  23        1.69       -5.57     17.85 o 
   3   4  23      409.69      464.97     43.02 o 
   4   4  23      944.32      926.28     54.92 o 
  -4   5  23        6.70       13.51     11.42 o 
  -3   5  23        1.05       -2.52     10.33 o 
  -2   5  23       98.95      100.19     18.65 o 
  -1   5  23      672.80      714.91     36.91 o 
   0   5  23       19.09       31.14     11.39 o 
   1   5  23      460.21      413.60     49.88 o 
   2   5  23       19.08       27.12     13.63 o 
   3   5  23      279.53      249.00     24.86 o 
  -3   6  23      844.60      855.43     55.14 o 
  -2   6  23      151.19      163.57     37.38 o 
  -1   6  23        3.40        3.20     10.71 o 
   0   6  23      261.17      264.21     28.84 o 
   1   6  23     1124.43     1146.27     54.92 o 
   2   6  23      516.53      566.07     38.31 o 
  -4   0  24      579.31      644.37     46.68 o 
  -2   0  24      590.75      617.82     43.93 o 
   2   0  24     1109.88     1072.72     54.92 o 
   4   0  24      633.74      647.11     54.00 o 
  -6   1  24      738.63      704.78     54.92 o 
  -5   1  24     1610.20     1700.61     80.55 o 
  -4   1  24       17.13        1.83     16.48 o 
  -3   1  24     1618.21     1629.22     74.14 o 
  -2   1  24     2409.75     2407.22     88.78 o 
  -1   1  24        1.02        0.46      9.71 o 
   0   1  24      841.81      873.29     35.44 o 
   1   1  24      718.02      733.15     43.02 o 
   2   1  24      114.41       85.12     21.05 o 
   3   1  24       99.40       83.40     15.77 o 
   4   1  24      705.57      653.00     37.07 o 
   5   1  24      212.38      262.95     27.92 o 
  -5   2  24      151.00      201.36     35.70 o 
  -4   2  24       80.52      108.00     28.37 o 
  -3   2  24      898.80      929.14     40.35 o 
  -2   2  24      137.31      160.14     21.03 o 
  -1   2  24      720.37      743.04     34.78 o 
   0   2  24      421.13      386.07     28.93 o 
   1   2  24     3181.81     3051.15     53.57 o 
   2   2  24      208.61      226.87     17.19 o 
   3   2  24     2939.97     3003.99     95.19 o 
   4   2  24        5.41        5.49     15.56 o 
   5   2  24       96.63      104.52     46.22 o 
  -5   3  24     1333.91     1391.10     77.80 o 
  -4   3  24        3.25        1.64     12.61 o 
  -3   3  24     2276.11     2445.42     67.73 o 
  -2   3  24     2032.93     2010.18     59.37 o 
  -1   3  24      336.64      331.87     24.90 o 
   0   3  24     1304.56     1317.19     63.02 o 
   1   3  24     1436.82     1468.81     47.49 o 
   2   3  24      226.96      233.98     17.99 o 
   3   3  24      145.18      132.72     25.63 o 
   4   3  24       63.39       31.12     19.22 o 
  -4   4  24      153.29      149.60     19.73 o 
  -3   4  24      156.37      162.13     21.82 o 
  -2   4  24      446.88      384.65     43.96 o 
  -1   4  24        1.30        2.11      9.68 o 
   0   4  24     2629.14     2622.16     61.30 o 
   1   4  24     1168.66     1239.14     45.54 o 
   2   4  24      580.51      598.87     34.08 o 
   3   4  24      272.65      262.69     32.95 o 
   4   4  24      344.02      384.42     43.02 o 
  -3   5  24      792.67      830.31     44.33 o 
  -2   5  24     1500.98     1460.75     44.99 o 
  -1   5  24      139.68      136.38     17.88 o 
   0   5  24      746.80      808.27     32.81 o 
   1   5  24       65.73       60.40     16.42 o 
   2   5  24      448.93      430.98     32.19 o 
  -2   6  24        1.98       -0.51     11.42 o 
  -1   6  24      218.72      247.11     37.33 o 
   0   6  24       31.96       29.99     12.85 o 
   1   6  24      550.47      647.11     64.07 o 
  -3   0  25      500.35      512.56     46.68 o 
  -1   0  25     3391.67     3460.72    105.26 o 
   3   0  25       68.95       50.34     21.05 o 
  -5   1  25       63.55       53.09     24.71 o 
  -4   1  25      545.31      576.63     54.00 o 
  -3   1  25     1492.34     1707.94     76.88 o 
  -2   1  25      140.33      164.75     30.20 o 
  -1   1  25      552.00      567.48     43.93 o 
   0   1  25      168.64      205.03     28.37 o 
   1   1  25     1891.12     1920.28     70.48 o 
   2   1  25       22.28       13.73     16.48 o 
   3   1  25      506.10      596.77     50.34 o 
   4   1  25     1446.03     1425.39     49.18 o 
  -5   2  25       22.26       10.98     20.14 o 
  -4   2  25      129.33      145.53     32.04 o 
  -3   2  25        1.97       12.81     12.94 o 
  -2   2  25      651.60      611.21     34.93 o 
  -1   2  25        1.18       19.30     11.31 o 
   0   2  25      236.04      225.04     19.25 o 
   1   2  25        9.10       38.90     12.94 o 
   2   2  25     1403.08     1311.61     59.49 o 
   3   2  25        2.05       -1.83     14.64 o 
   4   2  25      417.57      345.07     40.27 o 
  -4   3  25     1327.42     1336.35     51.73 o 
  -3   3  25      492.49      498.63     36.53 o 
  -2   3  25      379.69      387.81     66.36 o 
  -1   3  25      134.61      150.99     21.56 o 
   0   3  25     1147.40     1125.27     35.95 o 
   1   3  25      191.61      201.25     21.89 o 
   2   3  25      160.91      164.64     19.94 o 
   3   3  25      174.94      176.65     29.29 o 
   4   3  25     1242.41     1304.29     64.99 o 
  -4   4  25      188.02      211.16     28.54 o 
  -3   4  25      336.82      294.05     24.74 o 
  -2   4  25       18.10       20.98     11.02 o 
  -1   4  25     1265.25     1227.14     39.72 o 
   0   4  25       33.16       43.96     12.30 o 
   1   4  25      650.24      665.75     62.70 o 
   2   4  25       10.09       22.80     13.41 o 
  -2   5  25      435.41      468.92     49.98 o 
  -1   5  25      632.39      712.48     35.21 o 
   0   5  25       16.45       19.10     17.66 o 
   1   5  25      927.24      967.15     42.58 o 
   2   5  25      186.19      170.60     22.54 o 
   4   0  26       82.70       33.87     20.14 o 
  -4   1  26      381.27      371.61     44.85 o 
  -3   1  26      365.04      285.57     38.44 o 
  -2   1  26      500.01      541.85     50.34 o 
  -1   1  26      350.82      337.74     40.27 o 
   1   1  26      734.95      763.35     49.43 o 
   2   1  26      408.50      403.64     40.27 o 
   3   1  26      905.23      915.29     54.00 o 
   4   1  26      718.18      799.14     39.15 o 
  -4   2  26      199.43      163.84     33.87 o 
  -3   2  26     2174.12     2079.55     89.70 o 
  -2   2  26      163.51      209.74     57.21 o 
  -1   2  26       27.73       16.90     12.61 o 
   0   2  26      366.32      346.15     23.72 o 
   1   2  26     1175.77     1271.70     43.60 o 
   2   2  26      255.48      255.37     32.95 o 
   3   2  26       23.94       34.78     19.22 o 
  -4   3  26      309.14      380.69     51.26 o 
  -3   3  26     1142.90     1194.42    161.09 o 
  -2   3  26        1.17       -2.13     11.96 o 
  -1   3  26      428.30      464.09     28.25 o 
   0   3  26     2214.64     2245.99     55.41 o 
   1   3  26      415.17      451.03     32.28 o 
   3   3  26     2137.14     2301.96     85.12 o 
  -3   4  26        0.70        0.17     12.90 o 
  -2   4  26     1025.74     1076.35     38.51 o 
  -1   4  26      199.51      216.69     21.23 o 
   0   4  26     1218.61     1282.59     40.71 o 
   1   4  26        0.95        0.74     11.60 o 
   2   4  26       44.93       43.50     15.61 o 
   0   5  26     1458.63     1499.82     45.87 o 
   3   0  27      712.82      692.88     51.26 o 
  -3   1  27      256.11      291.98     40.27 o 
  -2   1  27      175.33      163.84     32.04 o 
  -1   1  27      870.16      880.51     56.75 o 
   1   1  27      218.33      254.45     34.78 o 
   3   1  27      351.81      364.29     42.10 o 
  -3   2  27       25.69       40.27     21.97 o 
  -2   2  27       62.81       62.21     18.76 o 
  -1   2  27      125.97      152.39     25.17 o 
   0   2  27     2438.56     2417.22     64.34 o 
   1   2  27        5.61       30.85     13.16 o 
   3   2  27      103.88      127.23     28.37 o 
  -3   3  27      477.45      572.58     54.46 o 
  -2   3  27        9.93        8.11     10.75 o 
  -1   3  27     1055.19     1000.16     46.75 o 
   0   3  27      211.70      191.52     20.33 o 
   1   3  27      456.63      471.47     33.64 o 
  -1   4  27      274.29      258.76     23.06 o 
   0   4  27      142.36      130.92     30.00 o 
  -3   1  28      866.70      939.09     61.32 o 
  -2   1  28      110.54       70.48     24.71 o 
  -1   1  28       49.27       44.85     21.97 o 
  -2   2  28        0.00       -1.83     17.39 o 
  -1   2  28      132.47      127.04     35.70 o 
   0   2  28       61.71      125.72     20.06 o 
   1   2  28      460.30      444.57     83.75 o 
  -1   3  28        2.37       16.41     13.61 o 
   0   3  28      614.63      611.09     85.58 o 
  -1   1  29      300.56      298.39     42.10 o 
                                                 
